# Supplementary material for: Bromodomain Factor 5 as a Target for Antileishmanial Drug Discovery
Source: ACS Infect Dis. 2023 Oct 31;9(11):2340–57. doi: 10.1021/acsinfecdis.3c00431 (PMC10644352; doi:10.1021/acsinfecdis.3c00431)
Supplement: Supplementary file 2 — id3c00431_si_002.xlsx [file id3c00431_si_002.xlsx]

## Sheet: Sheet1
Row Number	Spot Family	Row	Column	Peptide - U denotes Kac	No ProteinGreen Foreground Mean	LdBD2 Green Foreground Mean	LdBD5_1Green Foreground Mean	Ld5_2aGreen Foreground Mean	Ld5_2bGreen Foreground Mean		No ProteinGreen Foreground Mean - Background Subtracted	LdBD2 Green Foreground Mean - Background Subtracted	LdBD5_1Green Foreground Mean -Background Subtracted	Ld5_2aGreen Foreground Mean -Background Subtracted	Ld5_2bGreen Foreground Mean-Background Subtracted
1	LdHistones (PEP2018506944)	2	2	ATPRSAKKSARKSGS	259.88	145.67	166.22	141.86	93.13		0	-114.21	-93.66	-118.02	-166.75
2	LdHistones (PEP2018506944)	3	2	ATPRSAKKSARKSGS	219.01	178.64	191.66	144.97	0		0	-40.37	-27.35	-74.04	-219.01
3	LdHistones (PEP2018506944)	2	3	TPRSAKKSARKSGSK	323.95	208.71	270.98	247.39	138.58		0	-115.24	-52.97	-76.56	-185.37
4	LdHistones (PEP2018506944)	3	3	TPRSAKKSARKSGSK	321.31	234.21	330.88	260.36	222.28		0	-87.1	9.57	-60.95	-99.03
5	LdHistones (PEP2018506944)	2	4	PRSAKKSARKSGSKS	335.53	238.7	283.03	249.63	274.22		0	-96.83	-52.5	-85.9	-61.31
6	LdHistones (PEP2018506944)	3	4	PRSAKKSARKSGSKS	322.2	273.69	337.35	284.24	312.58		0	-48.51	15.15	-37.96	-9.62
7	LdHistones (PEP2018506944)	2	5	RSAKKSARKSGSKSA	232.16	185.06	190.85	258.85	263.62		0	-47.1	-41.31	26.69	31.46
8	LdHistones (PEP2018506944)	3	5	RSAKKSARKSGSKSA	238.31	197.99	232.95	240.79	288.05		0	-40.32	-5.36	2.48	49.74
9	LdHistones (PEP2018506944)	2	6	SAKKSARKSGSKSAK	290.27	162.4	221.96	215.8	245.26		0	-127.87	-68.31	-74.47	-45.01
10	LdHistones (PEP2018506944)	3	6	SAKKSARKSGSKSAK	262.17	213.33	278.25	283.35	304.07		0	-48.84	16.08	21.18	41.9
11	LdHistones (PEP2018506944)	2	7	AKKSARKSGSKSAKC	350.37	285.81	400.99	300.57	222.78		0	-64.56	50.62	-49.8	-127.59
12	LdHistones (PEP2018506944)	3	7	AKKSARKSGSKSAKC	321.88	284.53	455.73	284.7	346.52		0	-37.35	133.85	-37.18	24.64
13	LdHistones (PEP2018506944)	2	8	KKSARKSGSKSAKCG	418.23	326.03	490.69	374.01	323.15		0	-92.2	72.46	-44.22	-95.08
14	LdHistones (PEP2018506944)	3	8	KKSARKSGSKSAKCG	387.64	369.9	481.89	362.37	414.91		0	-17.74	94.25	-25.27	27.27
15	LdHistones (PEP2018506944)	2	9	KSARKSGSKSAKCGL	285.8	241.5	322.24	289.63	367.65		0	-44.3	36.44	3.83	81.85
16	LdHistones (PEP2018506944)	3	9	KSARKSGSKSAKCGL	375.77	255.53	326.83	268.61	418.01		0	-120.24	-48.94	-107.16	42.24
17	LdHistones (PEP2018506944)	2	10	SARKSGSKSAKCGLI	350.36	204.3	294.89	270.55	287.96		0	-146.06	-55.47	-79.81	-62.4
18	LdHistones (PEP2018506944)	3	10	SARKSGSKSAKCGLI	327.24	218.48	288.14	227.31	313.33		0	-108.76	-39.1	-99.93	-13.91
19	LdHistones (PEP2018506944)	2	11	ARKSGSKSAKCGLIF	232.47	182.87	222.47	228.31	243.43		0	-49.6	-10	-4.16	10.96
20	LdHistones (PEP2018506944)	3	11	ARKSGSKSAKCGLIF	289.81	210.38	235.41	215.17	353.97		0	-79.43	-54.4	-74.64	64.16
21	LdHistones (PEP2018506944)	2	12	RKSGSKSAKCGLIFP	354.51	189.16	281.75	233.52	277.13		0	-165.35	-72.76	-120.99	-77.38
22	LdHistones (PEP2018506944)	3	12	RKSGSKSAKCGLIFP	304.82	226.06	263.22	255.56	332.21		0	-78.76	-41.6	-49.26	27.39
23	LdHistones (PEP2018506944)	2	13	ASSRKASNPHKSHRK	250.6	189.11	252.93	180.42	273.33		0	-61.49	2.33	-70.18	22.73
24	LdHistones (PEP2018506944)	3	13	ASSRKASNPHKSHRK	260	204.11	292.27	173.16	375.64		0	-55.89	32.27	-86.84	115.64
25	LdHistones (PEP2018506944)	2	14	SSRKASNPHKSHRKP	194.22	171.15	211.98	149.1	215.14		0	-23.07	17.76	-45.12	20.92
26	LdHistones (PEP2018506944)	3	14	SSRKASNPHKSHRKP	232.5	181.98	278.82	139.38	225.97		0	-50.52	46.32	-93.12	-6.53
27	LdHistones (PEP2018506944)	2	15	SRKASNPHKSHRKPK	289.99	233.48	338.2	207.93	143.08		0	-56.51	48.21	-82.06	-146.91
28	LdHistones (PEP2018506944)	3	15	SRKASNPHKSHRKPK	259.13	249.02	364.82	214.18	194.9		0	-10.11	105.69	-44.95	-64.23
29	LdHistones (PEP2018506944)	2	16	RKASNPHKSHRKPKR	296.06	289.68	422.13	367.25	296.9		0	-6.38	126.07	71.19	0.84
30	LdHistones (PEP2018506944)	3	16	RKASNPHKSHRKPKR	374.98	330.59	462.44	332.39	251.95		0	-44.39	87.46	-42.59	-123.03
31	LdHistones (PEP2018506944)	2	17	KASNPHKSHRKPKRT	356.18	259.1	461.22	276.88	329.78		0	-97.08	105.04	-79.3	-26.4
32	LdHistones (PEP2018506944)	3	17	KASNPHKSHRKPKRT	1180.35	284.24	425.02	225.02	371.29		0	-896.11	-755.33	-955.33	-809.06
33	LdHistones (PEP2018506944)	2	18	ASNPHKSHRKPKRTW	623.06	487.52	490.1	479.86	365.02		0	-135.54	-132.96	-143.2	-258.04
34	LdHistones (PEP2018506944)	3	18	ASNPHKSHRKPKRTW	525.03	510.07	529.54	381.91	355.2		0	-14.96	4.51	-143.12	-169.83
35	LdHistones (PEP2018506944)	2	19	SNPHKSHRKPKRTWN	516.71	336.3	297.34	252.76	394.2		0	-180.41	-219.37	-263.95	-122.51
36	LdHistones (PEP2018506944)	3	19	SNPHKSHRKPKRTWN	395.86	326.59	339.73	239.11	460.34		0	-69.27	-56.13	-156.75	64.48
37	LdHistones (PEP2018506944)	2	20	NPHKSHRKPKRTWNV	412.5	273.29	200.64	154.9	300.41		0	-139.21	-211.86	-257.6	-112.09
38	LdHistones (PEP2018506944)	3	20	NPHKSHRKPKRTWNV	327.81	265.44	322.48	222.68	254.98		0	-62.37	-5.33	-105.13	-72.83
39	LdHistones (PEP2018506944)	2	21	PHKSHRKPKRTWNVY	400.72	246.13	244.91	160.16	143.17		0	-154.59	-155.81	-240.56	-257.55
40	LdHistones (PEP2018506944)	3	21	PHKSHRKPKRTWNVY	382.25	284.87	252.87	128.14	153.35		0	-97.38	-129.38	-254.11	-228.9
41	LdHistones (PEP2018506944)	2	22	HKSHRKPKRTWNVYV	377.46	136.27	136.2	103.09	221.95		0	-241.19	-241.26	-274.37	-155.51
42	LdHistones (PEP2018506944)	3	22	HKSHRKPKRTWNVYV	262.58	188.18	118.85	88.79	233.86		0	-74.4	-143.73	-173.79	-28.72
43	LdHistones (PEP2018506944)	2	23	KSHRKPKRTWNVYVG	386.3	188.06	153.65	95.97	116.84		0	-198.24	-232.65	-290.33	-269.46
44	LdHistones (PEP2018506944)	3	23	KSHRKPKRTWNVYVG	303.24	197.1	173.95	138.89	161.2		0	-106.14	-129.29	-164.35	-142.04
45	LdHistones (PEP2018506944)	2	24	SHRKPKRTWNVYVGR	376.42	239.08	245.96	218.44	144.86		0	-137.34	-130.46	-157.98	-231.56
46	LdHistones (PEP2018506944)	3	24	SHRKPKRTWNVYVGR	368.78	294.29	396.77	248.82	150.49		0	-74.49	27.99	-119.96	-218.29
47	LdHistones (PEP2018506944)	2	25	ATRRRPSCKPSNSHK	313.82	181.55	421.85	187.7	188.15		0	-132.27	108.03	-126.12	-125.67
48	LdHistones (PEP2018506944)	3	25	ATRRRPSCKPSNSHK	286.88	205.93	403.99	223.9	275.16		0	-80.95	117.11	-62.98	-11.72
49	LdHistones (PEP2018506944)	2	26	TRRRPSCKPSNSHKS	315.09	195.3	469	223.75	178.73		0	-119.79	153.91	-91.34	-136.36
50	LdHistones (PEP2018506944)	3	26	TRRRPSCKPSNSHKS	250.5	209.59	448.52	242.3	229.89		0	-40.91	198.02	-8.2	-20.61
51	LdHistones (PEP2018506944)	2	27	RRRPSCKPSNSHKSH	332.33	263.08	523.47	233.37	198.38		0	-69.25	191.14	-98.96	-133.95
52	LdHistones (PEP2018506944)	3	27	RRRPSCKPSNSHKSH	330.06	275.71	479.8	244.18	215.78		0	-54.35	149.74	-85.88	-114.28
53	LdHistones (PEP2018506944)	2	28	RRPSCKPSNSHKSHR	351.93	226.02	471.53	244.08	241.29		0	-125.91	119.6	-107.85	-110.64
54	LdHistones (PEP2018506944)	3	28	RRPSCKPSNSHKSHR	314.66	245.75	426.88	258.74	248.2		0	-68.91	112.22	-55.92	-66.46
55	LdHistones (PEP2018506944)	2	29	RPSCKPSNSHKSHRK	314.9	216.33	519.26	212.75	234.11		0	-98.57	204.36	-102.15	-80.79
56	LdHistones (PEP2018506944)	3	29	RPSCKPSNSHKSHRK	245.32	266.86	494.82	240.49	278.31		0	21.54	249.5	-4.83	32.99
57	LdHistones (PEP2018506944)	2	30	PSCKPSNSHKSHRKP	296.55	161.38	428.64	202.48	257.42		0	-135.17	132.09	-94.07	-39.13
58	LdHistones (PEP2018506944)	3	30	PSCKPSNSHKSHRKP	223.85	211.46	407.72	234.72	285.33		0	-12.39	183.87	10.87	61.48
59	LdHistones (PEP2018506944)	2	31	SCKPSNSHKSHRKPK	265.65	196.07	495.85	211.68	170.62		0	-69.58	230.2	-53.97	-95.03
60	LdHistones (PEP2018506944)	3	31	SCKPSNSHKSHRKPK	226.48	212.02	488.49	242.5	198.54		0	-14.46	262.01	16.02	-27.94
61	LdHistones (PEP2018506944)	2	32	CKPSNSHKSHRKPKR	357.14	248.48	588.51	294.18	243.07		0	-108.66	231.37	-62.96	-114.07
62	LdHistones (PEP2018506944)	3	32	CKPSNSHKSHRKPKR	324.66	271.53	617.73	342.35	226.05		0	-53.13	293.07	17.69	-98.61
63	LdHistones (PEP2018506944)	2	33	KPSNSHKSHRKPKRS	397.13	258.1	395.15	316.11	339.44		0	-139.03	-1.98	-81.02	-57.69
64	LdHistones (PEP2018506944)	3	33	KPSNSHKSHRKPKRS	440.38	295.35	471.91	371.15	403.13		0	-145.03	31.53	-69.23	-37.25
65	LdHistones (PEP2018506944)	2	34	PSNSHKSHRKPKRSW	608.98	536.2	559	537.24	368.69		0	-72.78	-49.98	-71.74	-240.29
66	LdHistones (PEP2018506944)	3	34	PSNSHKSHRKPKRSW	603.65	577.36	601.99	545	499.52		0	-26.29	-1.66	-58.65	-104.13
67	LdHistones (PEP2018506944)	2	35	SNSHKSHRKPKRSWN	427.58	399.35	372.37	255.75	462.66		0	-28.23	-55.21	-171.83	35.08
68	LdHistones (PEP2018506944)	3	35	SNSHKSHRKPKRSWN	406.64	356.74	380.93	314.36	490.98		0	-49.9	-25.71	-92.28	84.34
69	LdHistones (PEP2018506944)	2	36	ASSRSAPRKASNPHK	189.16	85.37	116.66	23.86	326.3		0	-103.79	-72.5	-165.3	137.14
70	LdHistones (PEP2018506944)	3	36	ASSRSAPRKASNPHK	189.76	113.05	139.67	65.23	323.79		0	-76.71	-50.09	-124.53	134.03
71	LdHistones (PEP2018506944)	2	37	SSRSAPRKASNPHKS	94.71	151.36	112.02	68.46	6.45		0	56.65	17.31	-26.25	-88.26
72	LdHistones (PEP2018506944)	3	37	SSRSAPRKASNPHKS	187.76	131.13	136.71	86.04	32.94		0	-56.63	-51.05	-101.72	-154.82
73	LdHistones (PEP2018506944)	2	38	SRSAPRKASNPHKSH	286.95	128.37	143.76	102.5	65.47		0	-158.58	-143.19	-184.45	-221.48
74	LdHistones (PEP2018506944)	3	38	SRSAPRKASNPHKSH	380.58	175.63	177.62	80.92	71.43		0	-204.95	-202.96	-299.66	-309.15
75	LdHistones (PEP2018506944)	2	39	RSAPRKASNPHKSHR	236.36	135.25	101.55	95.4	43.27		0	-101.11	-134.81	-140.96	-193.09
76	LdHistones (PEP2018506944)	3	39	RSAPRKASNPHKSHR	345.41	142.51	142.67	77.66	13.99		0	-202.9	-202.74	-267.75	-331.42
77	LdHistones (PEP2018506944)	2	40	SAPRKASNPHKSHRK	255.79	154.92	197.67	152.01	75.43		0	-100.87	-58.12	-103.78	-180.36
78	LdHistones (PEP2018506944)	3	40	SAPRKASNPHKSHRK	248.81	180.08	225.27	150.04	71.97		0	-68.73	-23.54	-98.77	-176.84
79	LdHistones (PEP2018506944)	2	41	APRKASNPHKSHRKP	263.42	122.33	183.13	144.52	75.31		0	-141.09	-80.29	-118.9	-188.11
80	LdHistones (PEP2018506944)	3	41	APRKASNPHKSHRKP	236.12	170.97	180.25	142.31	98.15		0	-65.15	-55.87	-93.81	-137.97
81	LdHistones (PEP2018506944)	2	42	PRKASNPHKSHRKPK	174.02	174.52	243.34	184.28	102.87		0	0.5	69.32	10.26	-71.15
82	LdHistones (PEP2018506944)	3	42	PRKASNPHKSHRKPK	207.72	202.15	288.58	201.07	113.16		0	-5.57	80.86	-6.65	-94.56
83	LdHistones (PEP2018506944)	2	43	PPTKGGKRPIPLGGK	354.48	325.39	329.34	330.05	173.33		0	-29.09	-25.14	-24.43	-181.15
84	LdHistones (PEP2018506944)	3	43	PPTKGGKRPIPLGGK	394.99	356.39	331.41	381.85	208.97		0	-38.6	-63.58	-13.14	-186.02
85	LdHistones (PEP2018506944)	2	44	PTKGGKRPIPLGGKG	311.94	312.33	303.18	387.51	321.06		0	0.39	-8.76	75.57	9.12
86	LdHistones (PEP2018506944)	3	44	PTKGGKRPIPLGGKG	324.27	385.2	312.35	400.73	398.12		0	60.93	-11.92	76.46	73.85
87	LdHistones (PEP2018506944)	2	45	TKGGKRPIPLGGKGK	533.76	244.49	407.2	367	336.62		0	-289.27	-126.56	-166.76	-197.14
88	LdHistones (PEP2018506944)	3	45	TKGGKRPIPLGGKGK	397.42	470.82	401.85	360.55	397.13		0	73.4	4.43	-36.87	-0.29
89	LdHistones (PEP2018506944)	2	46	KGGKRPIPLGGKGKG	364.23	389.78	384.53	369.42	385.71		0	25.55	20.3	5.19	21.48
90	LdHistones (PEP2018506944)	3	46	KGGKRPIPLGGKGKG	404.62	393.34	403.67	424.62	473.41		0	-11.28	-0.95	20	68.79
91	LdHistones (PEP2018506944)	2	47	GGKRPIPLGGKGKGK	298.5	398.5	408.32	415.19	372.32		0	100	109.82	116.69	73.82
92	LdHistones (PEP2018506944)	3	47	GGKRPIPLGGKGKGK	434.1	402.12	452.11	463.63	448.4		0	-31.98	18.01	29.53	14.3
93	LdHistones (PEP2018506944)	2	48	GKRPIPLGGKGKGKR	367.35	419.75	434.35	426.24	415.61		0	52.4	67	58.89	48.26
94	LdHistones (PEP2018506944)	3	48	GKRPIPLGGKGKGKR	458.35	432.94	470.7	456.78	443.23		0	-25.41	12.35	-1.57	-15.12
95	LdHistones (PEP2018506944)	2	49	KRPIPLGGKGKGKRS	275.38	277.33	331.11	331.46	449.63		0	1.95	55.73	56.08	174.25
96	LdHistones (PEP2018506944)	3	49	KRPIPLGGKGKGKRS	319.25	271.06	318.76	326.72	460.9		0	-48.19	-0.49	7.47	141.65
97	LdHistones (PEP2018506944)	2	50	RPIPLGGKGKGKRSA	238.92	222.95	209.14	290.61	341.81		0	-15.97	-29.78	51.69	102.89
98	LdHistones (PEP2018506944)	3	50	RPIPLGGKGKGKRSA	264.42	240.69	253.79	298.72	321.58		0	-23.73	-10.63	34.3	57.16
99	LdHistones (PEP2018506944)	2	51	PIPLGGKGKGKRSAG	243.02	186.29	168.99	192.92	242.5		0	-56.73	-74.03	-50.1	-0.52
100	LdHistones (PEP2018506944)	3	51	PIPLGGKGKGKRSAG	241.28	239.73	188.26	261.6	239.02		0	-1.55	-53.02	20.32	-2.26
101	LdHistones (PEP2018506944)	2	52	IPLGGKGKGKRSAGK	273.83	221.78	219.11	262.11	213.08		0	-52.05	-54.72	-11.72	-60.75
102	LdHistones (PEP2018506944)	3	52	IPLGGKGKGKRSAGK	265.3	228.87	274.27	256.1	205.11		0	-36.43	8.97	-9.2	-60.19
103	LdHistones (PEP2018506944)	2	53	PLGGKGKGKRSAGKA	252.8	240.54	197	197.94	156.15		0	-12.26	-55.8	-54.86	-96.65
104	LdHistones (PEP2018506944)	3	53	PLGGKGKGKRSAGKA	219.75	255.19	236.82	271.74	237.45		0	35.44	17.07	51.99	17.7
105	LdHistones (PEP2018506944)	2	54	LGGKGKGKRSAGKAP	202.14	165.76	134.45	185.39	156.92		0	-36.38	-67.69	-16.75	-45.22
106	LdHistones (PEP2018506944)	3	54	LGGKGKGKRSAGKAP	149.09	191.18	191.15	231.6	213.74		0	42.09	42.06	82.51	64.65
107	LdHistones (PEP2018506944)	2	55	SRTKETARAKRTITS	0	0	0	0	100.98		0	0	0	0	100.98
108	LdHistones (PEP2018506944)	3	55	SRTKETARAKRTITS	0	0	0	6.66	143.55		0	0	0	6.66	143.55
109	LdHistones (PEP2018506944)	2	56	RTKETARAKRTITSK	0	20.47	0	0	0		0	20.47	0	0	0
110	LdHistones (PEP2018506944)	3	56	RTKETARAKRTITSK	6.26	17.32	3.73	11.28	0		0	11.06	-2.53	5.02	-6.26
111	LdHistones (PEP2018506944)	2	57	TKETARAKRTITSKK	0	54.52	28.54	30.46	0		0	54.52	28.54	30.46	0
112	LdHistones (PEP2018506944)	3	57	TKETARAKRTITSKK	6.56	79.15	84.93	62.67	0		0	72.59	78.37	56.11	-6.56
113	LdHistones (PEP2018506944)	2	58	KETARAKRTITSKKS	99.57	38.43	76.36	66.48	0		0	-61.14	-23.21	-33.09	-99.57
114	LdHistones (PEP2018506944)	3	58	KETARAKRTITSKKS	124.92	79.23	134.11	131.01	42.08		0	-45.69	9.19	6.09	-82.84
115	LdHistones (PEP2018506944)	2	59	ETARAKRTITSKKSK	105.62	65.86	108.94	76.2	30.62		0	-39.76	3.32	-29.42	-75
116	LdHistones (PEP2018506944)	3	59	ETARAKRTITSKKSK	44.56	79.99	141.06	96.09	62.89		0	35.43	96.5	51.53	18.33
117	LdHistones (PEP2018506944)	2	60	TARAKRTITSKKSKK	58.38	161.18	192.59	139.5	46.35		0	102.8	134.21	81.12	-12.03
118	LdHistones (PEP2018506944)	3	60	TARAKRTITSKKSKK	65.88	204.19	284.37	197.6	63.65		0	138.31	218.49	131.72	-2.23
119	LdHistones (PEP2018506944)	2	61	ARAKRTITSKKSKKA	95.77	46.09	128.13	45.93	197.4		0	-49.68	32.36	-49.84	101.63
120	LdHistones (PEP2018506944)	3	61	ARAKRTITSKKSKKA	157.78	77.02	155.67	93.61	308.14		0	-80.76	-2.11	-64.17	150.36
121	LdHistones (PEP2018506944)	2	62	RAKRTITSKKSKKAP	0	20.51	30.87	31.29	59.08		0	20.51	30.87	31.29	59.08
122	LdHistones (PEP2018506944)	3	62	RAKRTITSKKSKKAP	0	6.23	95.16	37.85	60.11		0	6.23	95.16	37.85	60.11
123	LdHistones (PEP2018506944)	2	63	AKRTITSKKSKKAPS	0	0	0	0	11.27		0	0	0	0	11.27
124	LdHistones (PEP2018506944)	3	63	AKRTITSKKSKKAPS	0	0	17.6	0	94.64		0	0	17.6	0	94.64
125	LdHistones (PEP2018506944)	2	64	KRTITSKKSKKAPSA	0	0	0	0	0		0	0	0	0	0
126	LdHistones (PEP2018506944)	3	64	KRTITSKKSKKAPSA	0	0	0	0	0		0	0	0	0	0
127	LdHistones (PEP2018506944)	2	65	RTITSKKSKKAPSAA	0	0	0	0	0		0	0	0	0	0
128	LdHistones (PEP2018506944)	3	65	RTITSKKSKKAPSAA	0	0	0	0	0		0	0	0	0	0
129	LdHistones (PEP2018506944)	2	66	AGVTKAAVVASHPKK	0	0	0	0	0		0	0	0	0	0
130	LdHistones (PEP2018506944)	3	66	AGVTKAAVVASHPKK	0	0	0	0	0		0	0	0	0	0
131	LdHistones (PEP2018506944)	2	67	GVTKAAVVASHPKKN	0	0	0	0	0		0	0	0	0	0
132	LdHistones (PEP2018506944)	3	67	GVTKAAVVASHPKKN	0	0	0	0	0		0	0	0	0	0
133	LdHistones (PEP2018506944)	4	2	VTKAAVVASHPKKNV	98.6	18.73	21.69	0	94.26		0	-79.87	-76.91	-98.6	-4.34
134	LdHistones (PEP2018506944)	5	2	VTKAAVVASHPKKNV	157.98	0	5.47	36.64	0		0	-157.98	-152.51	-121.34	-157.98
135	LdHistones (PEP2018506944)	4	3	TKAAVVASHPKKNVA	148.72	24.87	39.4	0	0		0	-123.85	-109.32	-148.72	-148.72
136	LdHistones (PEP2018506944)	5	3	TKAAVVASHPKKNVA	168.95	10.25	0	32.66	0		0	-158.7	-168.95	-136.29	-168.95
137	LdHistones (PEP2018506944)	4	4	KAAVVASHPKKNVAS	175.69	58.42	59.98	0	31.05		0	-117.27	-115.71	-175.69	-144.64
138	LdHistones (PEP2018506944)	5	4	KAAVVASHPKKNVAS	200.4	46.51	21.68	43.96	0		0	-153.89	-178.72	-156.44	-200.4
139	LdHistones (PEP2018506944)	4	5	AAVVASHPKKNVASR	240.01	122.95	129.25	74.12	59.05		0	-117.06	-110.76	-165.89	-180.96
140	LdHistones (PEP2018506944)	5	5	AAVVASHPKKNVASR	280.77	149.62	115.35	101.98	44.26		0	-131.15	-165.42	-178.79	-236.51
141	LdHistones (PEP2018506944)	4	6	AVVASHPKKNVASRK	254.43	193.22	215.96	151.31	87.72		0	-61.21	-38.47	-103.12	-166.71
142	LdHistones (PEP2018506944)	5	6	AVVASHPKKNVASRK	300.28	176.2	208.1	112.44	117.37		0	-124.08	-92.18	-187.84	-182.91
143	LdHistones (PEP2018506944)	4	7	VVASHPKKNVASRKM	379.19	262.86	286.79	266.25	186.96		0	-116.33	-92.4	-112.94	-192.23
144	LdHistones (PEP2018506944)	5	7	VVASHPKKNVASRKM	385.11	274.43	382.39	215.09	161.3		0	-110.68	-2.72	-170.02	-223.81
145	LdHistones (PEP2018506944)	4	8	VASHPKKNVASRKMN	385.84	230.26	231.35	223.16	282.17		0	-155.58	-154.49	-162.68	-103.67
146	LdHistones (PEP2018506944)	5	8	VASHPKKNVASRKMN	381.17	212.6	311.91	212.37	311.85		0	-168.57	-69.26	-168.8	-69.32
147	LdHistones (PEP2018506944)	4	9	ASHPKKNVASRKMNK	386.81	247.83	230.29	153.03	227.8		0	-138.98	-156.52	-233.78	-159.01
148	LdHistones (PEP2018506944)	5	9	ASHPKKNVASRKMNK	281.07	224.46	274.09	170.05	230.4		0	-56.61	-6.98	-111.02	-50.67
149	LdHistones (PEP2018506944)	4	10	SHPKKNVASRKMNKK	311.83	264.62	318.63	238.83	191.35		0	-47.21	6.8	-73	-120.48
150	LdHistones (PEP2018506944)	5	10	SHPKKNVASRKMNKK	414.9	280.9	388.27	262.02	166.14		0	-134	-26.63	-152.88	-248.76
151	LdHistones (PEP2018506944)	4	11	AKGKRSADAKSSQKR	346.7	246.17	240.74	217.83	346.55		0	-100.53	-105.96	-128.87	-0.15
152	LdHistones (PEP2018506944)	5	11	AKGKRSADAKSSQKR	327.81	222.99	324.98	265.88	275.87		0	-104.82	-2.83	-61.93	-51.94
153	LdHistones (PEP2018506944)	4	12	KGKRSADAKSSQKRQ	307.96	219.29	207.81	218.66	272.86		0	-88.67	-100.15	-89.3	-35.1
154	LdHistones (PEP2018506944)	5	12	KGKRSADAKSSQKRQ	391.88	197.22	246.3	232.88	240.91		0	-194.66	-145.58	-159	-150.97
155	LdHistones (PEP2018506944)	4	13	GKRSADAKSSQKRQK	357.35	225.82	301.09	237.9	280.02		0	-131.53	-56.26	-119.45	-77.33
156	LdHistones (PEP2018506944)	5	13	GKRSADAKSSQKRQK	366.98	251.64	307.81	233.4	178.29		0	-115.34	-59.17	-133.58	-188.69
157	LdHistones (PEP2018506944)	4	14	KRSADAKSSQKRQKK	289.94	182.67	264.68	199.83	237.69		0	-107.27	-25.26	-90.11	-52.25
158	LdHistones (PEP2018506944)	5	14	KRSADAKSSQKRQKK	274.55	200.43	291.64	217.36	234.84		0	-74.12	17.09	-57.19	-39.71
159	LdHistones (PEP2018506944)	4	15	RSADAKSSQKRQKKV	223.48	96.32	148.6	64.71	251.39		0	-127.16	-74.88	-158.77	27.91
160	LdHistones (PEP2018506944)	5	15	RSADAKSSQKRQKKV	232.58	87.22	109.81	134.76	191.62		0	-145.36	-122.77	-97.82	-40.96
161	LdHistones (PEP2018506944)	4	16	SADAKSSQKRQKKVL	199.43	60.6	90.72	0	82.28		0	-138.83	-108.71	-199.43	-117.15
162	LdHistones (PEP2018506944)	5	16	SADAKSSQKRQKKVL	169.07	59.18	75.73	166.41	69.6		0	-109.89	-93.34	-2.66	-99.47
163	LdHistones (PEP2018506944)	4	17	ADAKSSQKRQKKVLR	305.85	172.93	207.77	188.7	25.85		0	-132.92	-98.08	-117.15	-280
164	LdHistones (PEP2018506944)	5	17	ADAKSSQKRQKKVLR	322.79	195.08	262.66	209.7	0		0	-127.71	-60.13	-113.09	-322.79
165	LdHistones (PEP2018506944)	4	18	DAKSSQKRQKKVLRD	254.92	181.95	164.53	194.81	161.16		0	-72.97	-90.39	-60.11	-93.76
166	LdHistones (PEP2018506944)	5	18	DAKSSQKRQKKVLRD	378.08	163.14	210.84	191.32	187.32		0	-214.94	-167.24	-186.76	-190.76
167	LdHistones (PEP2018506944)	4	19	AKSSQKRQKKVLRDN	192.36	65.06	81.82	62.34	179.45		0	-127.3	-110.54	-130.02	-12.91
168	LdHistones (PEP2018506944)	5	19	AKSSQKRQKKVLRDN	256.71	95.7	45.72	77.36	155.82		0	-161.01	-210.99	-179.35	-100.89
169	LdHistones (PEP2018506944)	4	20	KSSQKRQKKVLRDNI	137.29	30.99	102.46	13.51	44.19		0	-106.3	-34.83	-123.78	-93.1
170	LdHistones (PEP2018506944)	5	20	KSSQKRQKKVLRDNI	219.48	41.8	42.63	60.27	9.77		0	-177.68	-176.85	-159.21	-209.71
171	LdHistones (PEP2018506944)	4	21	SSQKRQKKVLRDNIR	274.52	198.19	149.79	101.43	122.29		0	-76.33	-124.73	-173.09	-152.23
172	LdHistones (PEP2018506944)	5	21	SSQKRQKKVLRDNIR	326.88	191.95	173.91	166.69	19.88		0	-134.93	-152.97	-160.19	-307
173	LdHistones (PEP2018506944)	4	22	AKGKRSTDAKGSQRR	335.7	256.85	284.88	226.07	124.67		0	-78.85	-50.82	-109.63	-211.03
174	LdHistones (PEP2018506944)	5	22	AKGKRSTDAKGSQRR	456.6	255.37	321.83	268.85	92.74		0	-201.23	-134.77	-187.75	-363.86
175	LdHistones (PEP2018506944)	4	23	KGKRSTDAKGSQRRQ	235.8	165.4	164.08	147.48	299.06		0	-70.4	-71.72	-88.32	63.26
176	LdHistones (PEP2018506944)	5	23	KGKRSTDAKGSQRRQ	312.75	158.54	155.56	163.01	239.44		0	-154.21	-157.19	-149.74	-73.31
177	LdHistones (PEP2018506944)	4	24	GKRSTDAKGSQRRQK	336.03	232.35	256.51	225.71	179.55		0	-103.68	-79.52	-110.32	-156.48
178	LdHistones (PEP2018506944)	5	24	GKRSTDAKGSQRRQK	399.5	211.46	266.6	186.12	155.73		0	-188.04	-132.9	-213.38	-243.77
179	LdHistones (PEP2018506944)	4	25	KRSTDAKGSQRRQKK	297.62	200.46	340.84	216.21	202		0	-97.16	43.22	-81.41	-95.62
180	LdHistones (PEP2018506944)	5	25	KRSTDAKGSQRRQKK	302.53	207.38	369.33	223.65	138.25		0	-95.15	66.8	-78.88	-164.28
181	LdHistones (PEP2018506944)	4	26	RSTDAKGSQRRQKKV	207.04	105.32	166.02	151.48	195.15		0	-101.72	-41.02	-55.56	-11.89
182	LdHistones (PEP2018506944)	5	26	RSTDAKGSQRRQKKV	271.34	119.26	110.35	123.79	173.37		0	-152.08	-160.99	-147.55	-97.97
183	LdHistones (PEP2018506944)	4	27	STDAKGSQRRQKKVL	240.17	86.24	121.05	131.44	49.57		0	-153.93	-119.12	-108.73	-190.6
184	LdHistones (PEP2018506944)	5	27	STDAKGSQRRQKKVL	249.68	123.27	156.32	207.35	15.76		0	-126.41	-93.36	-42.33	-233.92
185	LdHistones (PEP2018506944)	4	28	TDAKGSQRRQKKVLR	326.1	204.98	230.04	250.21	48.06		0	-121.12	-96.06	-75.89	-278.04
186	LdHistones (PEP2018506944)	5	28	TDAKGSQRRQKKVLR	379.81	210.38	224.4	297.08	11.51		0	-169.43	-155.41	-82.73	-368.3
187	LdHistones (PEP2018506944)	4	29	DAKGSQRRQKKVLRD	298.66	212.85	246.93	327.52	187.53		0	-85.81	-51.73	28.86	-111.13
188	LdHistones (PEP2018506944)	5	29	DAKGSQRRQKKVLRD	380.42	228.93	227.04	314.75	115.84		0	-151.49	-153.38	-65.67	-264.58
189	LdHistones (PEP2018506944)	4	30	AKGSQRRQKKVLRDN	177.58	145.53	129.59	167.91	181.4		0	-32.05	-47.99	-9.67	3.82
190	LdHistones (PEP2018506944)	5	30	AKGSQRRQKKVLRDN	292.91	153.72	123.67	218.54	107.44		0	-139.19	-169.24	-74.37	-185.47
191	LdHistones (PEP2018506944)	4	31	KGSQRRQKKVLRDNI	179.98	88.28	110.32	99.01	70.27		0	-91.7	-69.66	-80.97	-109.71
192	LdHistones (PEP2018506944)	5	31	KGSQRRQKKVLRDNI	233.5	95.27	79.53	162.84	27.74		0	-138.23	-153.97	-70.66	-205.76
193	LdHistones (PEP2018506944)	4	32	GSQRRQKKVLRDNIR	262.66	198.87	210.77	163.35	0		0	-63.79	-51.89	-99.31	-262.66
194	LdHistones (PEP2018506944)	5	32	GSQRRQKKVLRDNIR	341.95	210.8	194.47	205.22	0		0	-131.15	-147.48	-136.73	-341.95
195	LdHistones (PEP2018506944)	4	33	AKGKRSADAKGSQKR	323.35	238.55	324.65	283.68	132.55		0	-84.8	1.3	-39.67	-190.8
196	LdHistones (PEP2018506944)	5	33	AKGKRSADAKGSQKR	312.9	259.34	299.89	293.29	27.89		0	-53.56	-13.01	-19.61	-285.01
197	LdHistones (PEP2018506944)	4	34	KGKRSADAKGSQKRQ	250.6	182.65	212.82	150.63	198.56		0	-67.95	-37.78	-99.97	-52.04
198	LdHistones (PEP2018506944)	5	34	KGKRSADAKGSQKRQ	247.34	178.06	186.66	167.12	137.05		0	-69.28	-60.68	-80.22	-110.29
199	LdHistones (PEP2018506944)	4	35	GKRSADAKGSQKRQK	251.72	197.11	267.55	175.55	132.27		0	-54.61	15.83	-76.17	-119.45
200	LdHistones (PEP2018506944)	5	35	GKRSADAKGSQKRQK	268.01	225.5	215.61	234.81	36.1		0	-42.51	-52.4	-33.2	-231.91
201	LdHistones (PEP2018506944)	4	36	KRSADAKGSQKRQKK	203.78	166.21	265.13	248.15	176.61		0	-37.57	61.35	44.37	-27.17
202	LdHistones (PEP2018506944)	5	36	KRSADAKGSQKRQKK	234.87	176.34	291.38	246.38	148.86		0	-58.53	56.51	11.51	-86.01
203	LdHistones (PEP2018506944)	4	37	RSADAKGSQKRQKKV	247.65	117.62	142.67	121.68	148.06		0	-130.03	-104.98	-125.97	-99.59
204	LdHistones (PEP2018506944)	5	37	RSADAKGSQKRQKKV	241.3	116.05	142.09	103.04	114.89		0	-125.25	-99.21	-138.26	-126.41
205	LdHistones (PEP2018506944)	4	38	SADAKGSQKRQKKVL	133.35	106.95	107.49	61.19	81.76		0	-26.4	-25.86	-72.16	-51.59
206	LdHistones (PEP2018506944)	5	38	SADAKGSQKRQKKVL	144.25	72.72	61.91	30.39	11.77		0	-71.53	-82.34	-113.86	-132.48
207	LdHistones (PEP2018506944)	4	39	ADAKGSQKRQKKVLR	207.97	181.97	210.07	163.8	0		0	-26	2.1	-44.17	-207.97
208	LdHistones (PEP2018506944)	5	39	ADAKGSQKRQKKVLR	213.79	174.31	219.57	194.13	0		0	-39.48	5.78	-19.66	-213.79
209	LdHistones (PEP2018506944)	4	40	DAKGSQKRQKKVLRD	208.32	198.97	181.19	192.86	122.62		0	-9.35	-27.13	-15.46	-85.7
210	LdHistones (PEP2018506944)	5	40	DAKGSQKRQKKVLRD	225.71	176.45	171.84	208.75	70.83		0	-49.26	-53.87	-16.96	-154.88
211	LdHistones (PEP2018506944)	4	41	AKGSQKRQKKVLRDN	106.47	74.16	54.18	142.57	134.07		0	-32.31	-52.29	36.1	27.6
212	LdHistones (PEP2018506944)	5	41	AKGSQKRQKKVLRDN	132.75	57.18	45.79	108.24	92.42		0	-75.57	-86.96	-24.51	-40.33
213	LdHistones (PEP2018506944)	4	42	KGSQKRQKKVLRDNI	225.52	81.56	76.37	74.21	19.18		0	-143.96	-149.15	-151.31	-206.34
214	LdHistones (PEP2018506944)	5	42	KGSQKRQKKVLRDNI	181.68	63.37	57.31	47.99	0		0	-118.31	-124.37	-133.69	-181.68
215	LdHistones (PEP2018506944)	4	43	GSQKRQKKVLRDNIR	302.62	193.65	133.65	139.68	40.76		0	-108.97	-168.97	-162.94	-261.86
216	LdHistones (PEP2018506944)	5	43	GSQKRQKKVLRDNIR	295.07	164.74	149.14	126.72	23.41		0	-130.33	-145.93	-168.35	-271.66
217	LdHistones (PEP2018506944)	4	44	AKGKRSADAKGSQRR	377.3	298.58	258.84	233.44	212.95		0	-78.72	-118.46	-143.86	-164.35
218	LdHistones (PEP2018506944)	5	44	AKGKRSADAKGSQRR	428.58	236.17	277.17	270.54	139.77		0	-192.41	-151.41	-158.04	-288.81
219	LdHistones (PEP2018506944)	4	45	KGKRSADAKGSQRRQ	76.85	299.52	128.46	197.42	289.35		0	222.67	51.61	120.57	212.5
220	LdHistones (PEP2018506944)	5	45	KGKRSADAKGSQRRQ	263.41	109.01	112.13	223.97	240.24		0	-154.4	-151.28	-39.44	-23.17
221	LdHistones (PEP2018506944)	4	46	GKRSADAKGSQRRQK	259.18	215.07	193.09	217.08	202.5		0	-44.11	-66.09	-42.1	-56.68
222	LdHistones (PEP2018506944)	5	46	GKRSADAKGSQRRQK	225.52	128.3	202.3	192	91.81		0	-97.22	-23.22	-33.52	-133.71
223	LdHistones (PEP2018506944)	4	47	KRSADAKGSQRRQKK	307.79	194.27	292.03	264.67	252.77		0	-113.52	-15.76	-43.12	-55.02
224	LdHistones (PEP2018506944)	5	47	KRSADAKGSQRRQKK	223.82	154.42	238.78	203.7	116.94		0	-69.4	14.96	-20.12	-106.88
225	LdHistones (PEP2018506944)	4	48	RSADAKGSQRRQKKV	234.77	144.84	145.33	175.09	170.11		0	-89.93	-89.44	-59.68	-64.66
226	LdHistones (PEP2018506944)	5	48	RSADAKGSQRRQKKV	166.01	96.18	97.77	160.72	113.76		0	-69.83	-68.24	-5.29	-52.25
227	LdHistones (PEP2018506944)	4	49	SADAKGSQRRQKKVL	158.18	108.69	131.18	185.16	117.21		0	-49.49	-27	26.98	-40.97
228	LdHistones (PEP2018506944)	5	49	SADAKGSQRRQKKVL	140.3	107.91	98.52	129.28	0.58		0	-32.39	-41.78	-11.02	-139.72
229	LdHistones (PEP2018506944)	4	50	ADAKGSQRRQKKVLR	225.73	191.59	210.54	205.78	88.07		0	-34.14	-15.19	-19.95	-137.66
230	LdHistones (PEP2018506944)	5	50	ADAKGSQRRQKKVLR	232.18	229.06	228.12	235.6	61.55		0	-3.12	-4.06	3.42	-170.63
231	LdHistones (PEP2018506944)	4	51	ATPRSAUUSARUSGS	93.56	110.36	153.02	178.65	194.34		0	16.8	59.46	85.09	100.78
232	LdHistones (PEP2018506944)	5	51	ATPRSAUUSARUSGS	92.12	87.95	127.6	274.28	162.45		0	-4.17	35.48	182.16	70.33
233	LdHistones (PEP2018506944)	4	52	TPRSAUUSARUSGSU	151	151.11	235.62	246.55	203.31		0	0.11	84.62	95.55	52.31
234	LdHistones (PEP2018506944)	5	52	TPRSAUUSARUSGSU	104.44	132.09	243.18	310.81	135.96		0	27.65	138.74	206.37	31.52
235	LdHistones (PEP2018506944)	4	53	PRSAUUSARUSGSUS	115.93	167.33	246.94	339.86	251.86		0	51.4	131.01	223.93	135.93
236	LdHistones (PEP2018506944)	5	53	PRSAUUSARUSGSUS	120.78	129.59	217.97	308.87	212.09		0	8.81	97.19	188.09	91.31
237	LdHistones (PEP2018506944)	4	54	RSAUUSARUSGSUSA	21.68	93.42	265.29	345.44	311.11		0	71.74	243.61	323.76	289.43
238	LdHistones (PEP2018506944)	5	54	RSAUUSARUSGSUSA	46.55	40.49	218	273.06	263.65		0	-6.06	171.45	226.51	217.1
239	LdHistones (PEP2018506944)	4	55	SAUUSARUSGSUSAU	28.46	51.25	231.37	287.98	265.53		0	22.79	202.91	259.52	237.07
240	LdHistones (PEP2018506944)	5	55	SAUUSARUSGSUSAU	32.71	80.45	253.58	296.85	276.02		0	47.74	220.87	264.14	243.31
241	LdHistones (PEP2018506944)	4	56	AUUSARUSGSUSAUC	191.19	96.54	361.92	596.01	129.55		0	-94.65	170.73	404.82	-61.64
242	LdHistones (PEP2018506944)	5	56	AUUSARUSGSUSAUC	165.78	114.16	349.81	341.16	221.57		0	-51.62	184.03	175.38	55.79
243	LdHistones (PEP2018506944)	4	57	UUSARUSGSUSAUCG	249.44	155.64	373.24	352.03	284.64		0	-93.8	123.8	102.59	35.2
244	LdHistones (PEP2018506944)	5	57	UUSARUSGSUSAUCG	245.4	157.11	409.72	355.71	342.77		0	-88.29	164.32	110.31	97.37
245	LdHistones (PEP2018506944)	4	58	USARUSGSUSAUCGL	152.54	127.87	286.99	295.07	336.1		0	-24.67	134.45	142.53	183.56
246	LdHistones (PEP2018506944)	5	58	USARUSGSUSAUCGL	86.06	145.2	267.24	320.59	441.25		0	59.14	181.18	234.53	355.19
247	LdHistones (PEP2018506944)	4	59	SARUSGSUSAUCGLI	182.25	63.86	127.36	134.15	353.74		0	-118.39	-54.89	-48.1	171.49
248	LdHistones (PEP2018506944)	5	59	SARUSGSUSAUCGLI	153.92	99.36	151.08	164.88	422.12		0	-54.56	-2.84	10.96	268.2
249	LdHistones (PEP2018506944)	4	60	ARUSGSUSAUCGLIF	146.21	53.83	99.82	131.91	139.26		0	-92.38	-46.39	-14.3	-6.95
250	LdHistones (PEP2018506944)	5	60	ARUSGSUSAUCGLIF	105.53	64.23	119.14	117.64	195.37		0	-41.3	13.61	12.11	89.84
251	LdHistones (PEP2018506944)	4	61	RUSGSUSAUCGLIFP	45.42	40.24	106.21	137.14	108.36		0	-5.18	60.79	91.72	62.94
252	LdHistones (PEP2018506944)	5	61	RUSGSUSAUCGLIFP	12.08	57.97	117.56	160.68	170.49		0	45.89	105.48	148.6	158.41
253	LdHistones (PEP2018506944)	4	62	ASSRUASNPHUSHRU	259.8	34.47	176.42	11.71	95.37		0	-225.33	-83.38	-248.09	-164.43
254	LdHistones (PEP2018506944)	5	62	ASSRUASNPHUSHRU	143.08	48.8	184.48	69.28	103.57		0	-94.28	41.4	-73.8	-39.51
255	LdHistones (PEP2018506944)	4	63	SSRUASNPHUSHRUP	82.54	0	318.8	173.91	40.3		0	-82.54	236.26	91.37	-42.24
256	LdHistones (PEP2018506944)	5	63	SSRUASNPHUSHRUP	20.76	0	459.57	258.73	6.79		0	-20.76	438.81	237.97	-13.97
257	LdHistones (PEP2018506944)	4	64	SRUASNPHUSHRUPU	34.3	30.87	585.97	280.14	231.71		0	-3.43	551.67	245.84	197.41
258	LdHistones (PEP2018506944)	5	64	SRUASNPHUSHRUPU	0	21.61	737.31	433.93	178.51		0	21.61	737.31	433.93	178.51
259	LdHistones (PEP2018506944)	4	65	RUASNPHUSHRUPUR	54.37	18.3	1072.72	635	522.94		0	-36.07	1018.35	580.63	468.57
260	LdHistones (PEP2018506944)	5	65	RUASNPHUSHRUPUR	58.22	37.19	1318.48	1023.36	518.66		0	-21.03	1260.26	965.14	460.44
261	LdHistones (PEP2018506944)	4	66	UASNPHUSHRUPURT	71.9	0	901.29	852.73	948.9		0	-71.9	829.39	780.83	877
262	LdHistones (PEP2018506944)	5	66	UASNPHUSHRUPURT	19.37	0	632.01	1199.26	1482.84		0	-19.37	612.64	1179.89	1463.47
263	LdHistones (PEP2018506944)	4	67	ASNPHUSHRUPURTW	356.47	254.39	659.72	579.18	825.81		0	-102.08	303.25	222.71	469.34
264	LdHistones (PEP2018506944)	5	67	ASNPHUSHRUPURTW	352.47	198.33	529.89	762.61	1451.26		0	-154.14	177.42	410.14	1098.79
265	LdHistones (PEP2018506944)	6	2	SNPHUSHRUPURTWN	499.28	270.9	584.75	592.03	167.8		0	-228.38	85.47	92.75	-331.48
266	LdHistones (PEP2018506944)	7	2	SNPHUSHRUPURTWN	458.5	330.11	701.64	604.51	69.41		0	-128.39	243.14	146.01	-389.09
267	LdHistones (PEP2018506944)	6	3	NPHUSHRUPURTWNV	341.84	222.02	561.16	626.99	845.92		0	-119.82	219.32	285.15	504.08
268	LdHistones (PEP2018506944)	7	3	NPHUSHRUPURTWNV	312.38	254.1	462.74	763.3	687.33		0	-58.28	150.36	450.92	374.95
269	LdHistones (PEP2018506944)	6	4	PHUSHRUPURTWNVY	343.52	241.58	432.67	629.05	568.65		0	-101.94	89.15	285.53	225.13
270	LdHistones (PEP2018506944)	7	4	PHUSHRUPURTWNVY	352.64	302.56	491.58	602.93	606.64		0	-50.08	138.94	250.29	254
271	LdHistones (PEP2018506944)	6	5	HUSHRUPURTWNVYV	298.43	224.51	323.18	333.65	493.94		0	-73.92	24.75	35.22	195.51
272	LdHistones (PEP2018506944)	7	5	HUSHRUPURTWNVYV	302.45	208.45	339.78	335.03	637.05		0	-94	37.33	32.58	334.6
273	LdHistones (PEP2018506944)	6	6	USHRUPURTWNVYVG	390.37	260.41	364.95	416.44	417.68		0	-129.96	-25.42	26.07	27.31
274	LdHistones (PEP2018506944)	7	6	USHRUPURTWNVYVG	367.86	264.84	349.08	427.24	525.51		0	-103.02	-18.78	59.38	157.65
275	LdHistones (PEP2018506944)	6	7	SHRUPURTWNVYVGR	344.6	276.92	352.1	388.35	500.01		0	-67.68	7.5	43.75	155.41
276	LdHistones (PEP2018506944)	7	7	SHRUPURTWNVYVGR	359.37	297.24	370.01	445.32	558.51		0	-62.13	10.64	85.95	199.14
277	LdHistones (PEP2018506944)	6	8	ATRRRPSCUPSNSHU	280.31	251.45	538.08	247.09	441.43		0	-28.86	257.77	-33.22	161.12
278	LdHistones (PEP2018506944)	7	8	ATRRRPSCUPSNSHU	314.24	282.14	591.1	310.87	531.99		0	-32.1	276.86	-3.37	217.75
279	LdHistones (PEP2018506944)	6	9	TRRRPSCUPSNSHUS	263.27	223.41	515.1	222.2	385.83		0	-39.86	251.83	-41.07	122.56
280	LdHistones (PEP2018506944)	7	9	TRRRPSCUPSNSHUS	332.23	243.77	513.71	264.31	454.81		0	-88.46	181.48	-67.92	122.58
281	LdHistones (PEP2018506944)	6	10	RRRPSCUPSNSHUSH	362.88	348.11	706.18	311.25	416.28		0	-14.77	343.3	-51.63	53.4
282	LdHistones (PEP2018506944)	7	10	RRRPSCUPSNSHUSH	353.45	352.13	745.75	325.04	467.8		0	-1.32	392.3	-28.41	114.35
283	LdHistones (PEP2018506944)	6	11	RRPSCUPSNSHUSHR	397.04	289	696.34	261.48	414.35		0	-108.04	299.3	-135.56	17.31
284	LdHistones (PEP2018506944)	7	11	RRPSCUPSNSHUSHR	419.19	332.94	658.91	303.6	489.34		0	-86.25	239.72	-115.59	70.15
285	LdHistones (PEP2018506944)	6	12	RPSCUPSNSHUSHRU	382.89	258.5	820.43	271.9	387.06		0	-124.39	437.54	-110.99	4.17
286	LdHistones (PEP2018506944)	7	12	RPSCUPSNSHUSHRU	338.83	298.55	784.9	306.64	411.62		0	-40.28	446.07	-32.19	72.79
287	LdHistones (PEP2018506944)	6	13	PSCUPSNSHUSHRUP	258.75	264.68	1085.19	534.65	411.69		0	5.93	826.44	275.9	152.94
288	LdHistones (PEP2018506944)	7	13	PSCUPSNSHUSHRUP	301.98	272.93	1126.04	429.46	430.95		0	-29.05	824.06	127.48	128.97
289	LdHistones (PEP2018506944)	6	14	SCUPSNSHUSHRUPU	276.73	274.12	1026.01	591.07	525.31		0	-2.61	749.28	314.34	248.58
290	LdHistones (PEP2018506944)	7	14	SCUPSNSHUSHRUPU	308.46	279.22	1009.02	431.36	592.85		0	-29.24	700.56	122.9	284.39
291	LdHistones (PEP2018506944)	6	15	CUPSNSHUSHRUPUR	356.25	349.13	1282.88	1110.89	620.5		0	-7.12	926.63	754.64	264.25
292	LdHistones (PEP2018506944)	7	15	CUPSNSHUSHRUPUR	367.89	361.75	1206.96	1066.97	753.14		0	-6.14	839.07	699.08	385.25
293	LdHistones (PEP2018506944)	6	16	UPSNSHUSHRUPURS	342.95	270.89	983.09	2735.62	1320.88		0	-72.06	640.14	2392.67	977.93
294	LdHistones (PEP2018506944)	7	16	UPSNSHUSHRUPURS	394.34	309.99	908.6	2685.18	1315.37		0	-84.35	514.26	2290.84	921.03
295	LdHistones (PEP2018506944)	6	17	PSNSHUSHRUPURSW	699.92	650.88	1024.07	771.06	1871.11		0	-49.04	324.15	71.14	1171.19
296	LdHistones (PEP2018506944)	7	17	PSNSHUSHRUPURSW	774.39	676.28	893.82	829.55	1717.55		0	-98.11	119.43	55.16	943.16
297	LdHistones (PEP2018506944)	6	18	SNSHUSHRUPURSWN	513.3	375.47	834	611.97	771.59		0	-137.83	320.7	98.67	258.29
298	LdHistones (PEP2018506944)	7	18	SNSHUSHRUPURSWN	436.52	388.36	858.87	544.19	928.21		0	-48.16	422.35	107.67	491.69
299	LdHistones (PEP2018506944)	6	19	ASSRSAPRUASNPHU	215.82	163.89	228.45	144.61	496.93		0	-51.93	12.63	-71.21	281.11
300	LdHistones (PEP2018506944)	7	19	ASSRSAPRUASNPHU	189.4	145.27	214.54	119.13	558.09		0	-44.13	25.14	-70.27	368.69
301	LdHistones (PEP2018506944)	6	20	SSRSAPRUASNPHUS	259.41	146.78	170.87	153.15	125.75		0	-112.63	-88.54	-106.26	-133.66
302	LdHistones (PEP2018506944)	7	20	SSRSAPRUASNPHUS	194.21	141.12	166.5	578.42	158.98		0	-53.09	-27.71	384.21	-35.23
303	LdHistones (PEP2018506944)	6	21	SRSAPRUASNPHUSH	292.57	176.16	236.18	106.95	69.57		0	-116.41	-56.39	-185.62	-223
304	LdHistones (PEP2018506944)	7	21	SRSAPRUASNPHUSH	272.48	205.97	196	141.26	143.59		0	-66.51	-76.48	-131.22	-128.89
305	LdHistones (PEP2018506944)	6	22	RSAPRUASNPHUSHR	416.21	219.42	291.48	161.68	84.66		0	-196.79	-124.73	-254.53	-331.55
306	LdHistones (PEP2018506944)	7	22	RSAPRUASNPHUSHR	304.37	249.25	261.65	173.28	134.86		0	-55.12	-42.72	-131.09	-169.51
307	LdHistones (PEP2018506944)	6	23	SAPRUASNPHUSHRU	302.76	186.7	523.02	151	159.28		0	-116.06	220.26	-151.76	-143.48
308	LdHistones (PEP2018506944)	7	23	SAPRUASNPHUSHRU	294.7	250.81	402.15	189.44	175.73		0	-43.89	107.45	-105.26	-118.97
309	LdHistones (PEP2018506944)	6	24	APRUASNPHUSHRUP	305.23	190.72	607	364.83	231.06		0	-114.51	301.77	59.6	-74.17
310	LdHistones (PEP2018506944)	7	24	APRUASNPHUSHRUP	285.58	238.99	621.31	272.81	255.37		0	-46.59	335.73	-12.77	-30.21
311	LdHistones (PEP2018506944)	6	25	PRUASNPHUSHRUPU	310.19	277.13	1495.3	544.64	353.83		0	-33.06	1185.11	234.45	43.64
312	LdHistones (PEP2018506944)	7	25	PRUASNPHUSHRUPU	331.68	296.26	1290.5	431.97	462.39		0	-35.42	958.82	100.29	130.71
313	LdHistones (PEP2018506944)	6	26	PPTUGGURPIPLGGU	390.57	350.39	534.25	603.25	598.09		0	-40.18	143.68	212.68	207.52
314	LdHistones (PEP2018506944)	7	26	PPTUGGURPIPLGGU	353.24	372.65	557.15	631.35	677.48		0	19.41	203.91	278.11	324.24
315	LdHistones (PEP2018506944)	6	27	PTUGGURPIPLGGUG	353.74	343.23	447.3	545.2	473.98		0	-10.51	93.56	191.46	120.24
316	LdHistones (PEP2018506944)	7	27	PTUGGURPIPLGGUG	367.87	374.91	389.28	540.92	839.86		0	7.04	21.41	173.05	471.99
317	LdHistones (PEP2018506944)	6	28	TUGGURPIPLGGUGU	410.77	362.37	712.09	687.1	416.57		0	-48.4	301.32	276.33	5.8
318	LdHistones (PEP2018506944)	7	28	TUGGURPIPLGGUGU	383.1	398.45	620.91	627.89	582.45		0	15.35	237.81	244.79	199.35
319	LdHistones (PEP2018506944)	6	29	UGGURPIPLGGUGUG	393.81	280.3	658.88	705.88	452.79		0	-113.51	265.07	312.07	58.98
320	LdHistones (PEP2018506944)	7	29	UGGURPIPLGGUGUG	360.72	432.1	623.64	702.23	576.53		0	71.38	262.92	341.51	215.81
321	LdHistones (PEP2018506944)	6	30	GGURPIPLGGUGUGU	499.94	404.19	713.85	714.62	514.82		0	-95.75	213.91	214.68	14.88
322	LdHistones (PEP2018506944)	7	30	GGURPIPLGGUGUGU	406.61	499.06	701.16	644.61	661.33		0	92.45	294.55	238	254.72
323	LdHistones (PEP2018506944)	6	31	GURPIPLGGUGUGUR	507.16	463.94	914.92	721.52	417.25		0	-43.22	407.76	214.36	-89.91
324	LdHistones (PEP2018506944)	7	31	GURPIPLGGUGUGUR	478.45	521	758.87	734.28	548.58		0	42.55	280.42	255.83	70.13
325	LdHistones (PEP2018506944)	6	32	URPIPLGGUGUGURS	342.74	320.33	844.86	815.22	560.65		0	-22.41	502.12	472.48	217.91
326	LdHistones (PEP2018506944)	7	32	URPIPLGGUGUGURS	320.07	308.62	804.63	864.23	685.5		0	-11.45	484.56	544.16	365.43
327	LdHistones (PEP2018506944)	6	33	RPIPLGGUGUGURSA	330.86	281.49	473.03	346.88	387.88		0	-49.37	142.17	16.02	57.02
328	LdHistones (PEP2018506944)	7	33	RPIPLGGUGUGURSA	332.1	280.81	408.2	473.74	580.87		0	-51.29	76.1	141.64	248.77
329	LdHistones (PEP2018506944)	6	34	PIPLGGUGUGURSAG	293.83	250.39	377.38	334.75	235.25		0	-43.44	83.55	40.92	-58.58
330	LdHistones (PEP2018506944)	7	34	PIPLGGUGUGURSAG	275.48	268.65	328.73	355.69	340.23		0	-6.83	53.25	80.21	64.75
331	LdHistones (PEP2018506944)	6	35	IPLGGUGUGURSAGU	320.6	299.75	471.78	374.12	248.34		0	-20.85	151.18	53.52	-72.26
332	LdHistones (PEP2018506944)	7	35	IPLGGUGUGURSAGU	284.77	282.06	428.63	348.41	376.82		0	-2.71	143.86	63.64	92.05
333	LdHistones (PEP2018506944)	6	36	PLGGUGUGURSAGUA	304.81	301.32	520.32	402.11	333.54		0	-3.49	215.51	97.3	28.73
334	LdHistones (PEP2018506944)	7	36	PLGGUGUGURSAGUA	288.9	274.82	412.72	398.19	384.39		0	-14.08	123.82	109.29	95.49
335	LdHistones (PEP2018506944)	6	37	LGGUGUGURSAGUAP	329.16	230.48	377.67	401.71	369.92		0	-98.68	48.51	72.55	40.76
336	LdHistones (PEP2018506944)	7	37	LGGUGUGURSAGUAP	314.61	217.47	409.27	420.83	438.38		0	-97.14	94.66	106.22	123.77
337	LdHistones (PEP2018506944)	6	38	SRTUETARAURTITS	97.68	0	60.58	88.75	242.76		0	-97.68	-37.1	-8.93	145.08
338	LdHistones (PEP2018506944)	7	38	SRTUETARAURTITS	49.06	39.28	46.41	85.33	333.14		0	-9.78	-2.65	36.27	284.08
339	LdHistones (PEP2018506944)	6	39	RTUETARAURTITSU	105.85	47.99	168.16	167.6	18.83		0	-57.86	62.31	61.75	-87.02
340	LdHistones (PEP2018506944)	7	39	RTUETARAURTITSU	77.32	75.23	164.75	226.12	116.13		0	-2.09	87.43	148.8	38.81
341	LdHistones (PEP2018506944)	6	40	TUETARAURTITSUU	132.99	76.61	261.02	203.75	85.34		0	-56.38	128.03	70.76	-47.65
342	LdHistones (PEP2018506944)	7	40	TUETARAURTITSUU	131.36	88.18	258.79	198.3	173.28		0	-43.18	127.43	66.94	41.92
343	LdHistones (PEP2018506944)	6	41	UETARAURTITSUUS	135.49	83.21	263.57	302.51	118.44		0	-52.28	128.08	167.02	-17.05
344	LdHistones (PEP2018506944)	7	41	UETARAURTITSUUS	106.33	104.1	247.2	286.99	230.16		0	-2.23	140.87	180.66	123.83
345	LdHistones (PEP2018506944)	6	42	ETARAURTITSUUSU	217.6	66.34	284.66	193.2	332.03		0	-151.26	67.06	-24.4	114.43
346	LdHistones (PEP2018506944)	7	42	ETARAURTITSUUSU	257.54	71.54	263.1	184.78	499.91		0	-186	5.56	-72.76	242.37
347	LdHistones (PEP2018506944)	6	43	TARAURTITSUUSUU	239.06	82.1	487.76	268.73	173.64		0	-156.96	248.7	29.67	-65.42
348	LdHistones (PEP2018506944)	7	43	TARAURTITSUUSUU	216.55	97.57	491.02	258.8	311.37		0	-118.98	274.47	42.25	94.82
349	LdHistones (PEP2018506944)	6	44	ARAURTITSUUSUUA	187.68	18.67	305.11	225	318.61		0	-169.01	117.43	37.32	130.93
350	LdHistones (PEP2018506944)	7	44	ARAURTITSUUSUUA	150.73	0.91	263.36	128.75	328.72		0	-149.82	112.63	-21.98	177.99
351	LdHistones (PEP2018506944)	6	45	RAURTITSUUSUUAP	125.1	10.71	349.98	272.68	255.45		0	-114.39	224.88	147.58	130.35
352	LdHistones (PEP2018506944)	7	45	RAURTITSUUSUUAP	0	0	313.59	163.91	210.05		0	0	313.59	163.91	210.05
353	LdHistones (PEP2018506944)	6	46	AURTITSUUSUUAPS	39.48	32.06	337.96	298.89	458.72		0	-7.42	298.48	259.41	419.24
354	LdHistones (PEP2018506944)	7	46	AURTITSUUSUUAPS	34.53	22.08	281.06	262.61	370.82		0	-12.45	246.53	228.08	336.29
355	LdHistones (PEP2018506944)	6	47	URTITSUUSUUAPSA	44.38	0	161.18	350.05	354.22		0	-44.38	116.8	305.67	309.84
356	LdHistones (PEP2018506944)	7	47	URTITSUUSUUAPSA	56.31	0	169.94	281.3	418.76		0	-56.31	113.63	224.99	362.45
357	LdHistones (PEP2018506944)	6	48	RTITSUUSUUAPSAA	22.71	0	40.62	161.02	294.1		0	-22.71	17.91	138.31	271.39
358	LdHistones (PEP2018506944)	7	48	RTITSUUSUUAPSAA	58.5	0	65.15	140.37	367.26		0	-58.5	6.65	81.87	308.76
359	LdHistones (PEP2018506944)	6	49	AGVTUAAVVASHPUU	49.61	14.75	56.04	120.72	84.94		0	-34.86	6.43	71.11	35.33
360	LdHistones (PEP2018506944)	7	49	AGVTUAAVVASHPUU	52.14	23.4	44.65	73.99	236.61		0	-28.74	-7.49	21.85	184.47
361	LdHistones (PEP2018506944)	6	50	GVTUAAVVASHPUUN	0	25.18	55.34	171.5	88.9		0	25.18	55.34	171.5	88.9
362	LdHistones (PEP2018506944)	7	50	GVTUAAVVASHPUUN	11.45	13.6	52.39	128.05	99.85		0	2.15	40.94	116.6	88.4
363	LdHistones (PEP2018506944)	6	51	VTUAAVVASHPUUNV	0	0	0	99.47	102.19		0	0	0	99.47	102.19
364	LdHistones (PEP2018506944)	7	51	VTUAAVVASHPUUNV	0	0	0	21.44	106.28		0	0	0	21.44	106.28
365	LdHistones (PEP2018506944)	6	52	TUAAVVASHPUUNVA	0	0	0	104.1	45.41		0	0	0	104.1	45.41
366	LdHistones (PEP2018506944)	7	52	TUAAVVASHPUUNVA	0	0	0	51.1	11.83		0	0	0	51.1	11.83
367	LdHistones (PEP2018506944)	6	53	UAAVVASHPUUNVAS	0	0	0	157.27	0		0	0	0	157.27	0
368	LdHistones (PEP2018506944)	7	53	UAAVVASHPUUNVAS	0	0	0	182.58	16.93		0	0	0	182.58	16.93
369	LdHistones (PEP2018506944)	6	54	AAVVASHPUUNVASR	48.26	0	12.19	85.24	44.06		0	-48.26	-36.07	36.98	-4.2
370	LdHistones (PEP2018506944)	7	54	AAVVASHPUUNVASR	35.38	7.8	28.64	97.98	122.07		0	-27.58	-6.74	62.6	86.69
371	LdHistones (PEP2018506944)	6	55	AVVASHPUUNVASRU	48.29	40.67	116.59	172.59	0		0	-7.62	68.3	124.3	-48.29
372	LdHistones (PEP2018506944)	7	55	AVVASHPUUNVASRU	74.86	55.13	130.02	158.94	0.69		0	-19.73	55.16	84.08	-74.17
373	LdHistones (PEP2018506944)	6	56	VVASHPUUNVASRUM	228.46	155.92	263.01	268.57	154.38		0	-72.54	34.55	40.11	-74.08
374	LdHistones (PEP2018506944)	7	56	VVASHPUUNVASRUM	314.88	175.16	294.54	280.18	127.93		0	-139.72	-20.34	-34.7	-186.95
375	LdHistones (PEP2018506944)	6	57	VASHPUUNVASRUMN	114.15	52.09	109.63	110.01	203.09		0	-62.06	-4.52	-4.14	88.94
376	LdHistones (PEP2018506944)	7	57	VASHPUUNVASRUMN	204.45	68.34	122	197.74	261.84		0	-136.11	-82.45	-6.71	57.39
377	LdHistones (PEP2018506944)	6	58	ASHPUUNVASRUMNU	12.38	0	86.21	85.36	116.99		0	-12.38	73.83	72.98	104.61
378	LdHistones (PEP2018506944)	7	58	ASHPUUNVASRUMNU	29.91	11.17	51.5	148.02	106.34		0	-18.74	21.59	118.11	76.43
379	LdHistones (PEP2018506944)	6	59	SHPUUNVASRUMNUU	184.63	71.1	345.76	242.52	99.73		0	-113.53	161.13	57.89	-84.9
380	LdHistones (PEP2018506944)	7	59	SHPUUNVASRUMNUU	284.89	63.96	396.86	320.55	146.13		0	-220.93	111.97	35.66	-138.76
381	LdHistones (PEP2018506944)	6	60	AUGURSADAUSSQUR	144.31	43.22	260.05	288.58	258.74		0	-101.09	115.74	144.27	114.43
382	LdHistones (PEP2018506944)	7	60	AUGURSADAUSSQUR	218.84	45.14	335.45	338.5	390.8		0	-173.7	116.61	119.66	171.96
383	LdHistones (PEP2018506944)	6	61	UGURSADAUSSQURQ	15.06	3.41	261.76	317.09	246.81		0	-11.65	246.7	302.03	231.75
384	LdHistones (PEP2018506944)	7	61	UGURSADAUSSQURQ	57.56	11.37	258.67	324.11	259.48		0	-46.19	201.11	266.55	201.92
385	LdHistones (PEP2018506944)	6	62	GURSADAUSSQURQU	111.62	0	206.75	269.14	277.79		0	-111.62	95.13	157.52	166.17
386	LdHistones (PEP2018506944)	7	62	GURSADAUSSQURQU	261.89	0	196.39	237.56	372.76		0	-261.89	-65.5	-24.33	110.87
387	LdHistones (PEP2018506944)	6	63	URSADAUSSQURQUU	51.01	0	313.98	431.35	166.57		0	-51.01	262.97	380.34	115.56
388	LdHistones (PEP2018506944)	7	63	URSADAUSSQURQUU	86.4	0	255.51	349.37	217.19		0	-86.4	169.11	262.97	130.79
389	LdHistones (PEP2018506944)	6	64	RSADAUSSQURQUUV	0	0	75.17	251.25	361.51		0	0	75.17	251.25	361.51
390	LdHistones (PEP2018506944)	7	64	RSADAUSSQURQUUV	0	0	22.24	125.05	358.48		0	0	22.24	125.05	358.48
391	LdHistones (PEP2018506944)	6	65	SADAUSSQURQUUVL	0	0	510.2	313.37	111.06		0	0	510.2	313.37	111.06
392	LdHistones (PEP2018506944)	7	65	SADAUSSQURQUUVL	0	0	51.76	50.62	86.28		0	0	51.76	50.62	86.28
393	LdHistones (PEP2018506944)	6	66	ADAUSSQURQUUVLR	0	0	214.51	258.61	119.8		0	0	214.51	258.61	119.8
394	LdHistones (PEP2018506944)	7	66	ADAUSSQURQUUVLR	73.54	0	71.12	75.73	89.93		0	-73.54	-2.42	2.19	16.39
395	LdHistones (PEP2018506944)	6	67	DAUSSQURQUUVLRD	0	0	284.6	137.02	246.75		0	0	284.6	137.02	246.75
396	LdHistones (PEP2018506944)	7	67	DAUSSQURQUUVLRD	0	0	140.23	100.11	96.21		0	0	140.23	100.11	96.21
397	LdHistones (PEP2018506944)	8	2	AUSSQURQUUVLRDN	142.45	57.55	520.77	396.54	195.75		0	-84.9	378.32	254.09	53.3
398	LdHistones (PEP2018506944)	9	2	AUSSQURQUUVLRDN	173.66	48.31	213.28	174.54	34.23		0	-125.35	39.62	0.88	-139.43
399	LdHistones (PEP2018506944)	8	3	USSQURQUUVLRDNI	177.28	76.77	472.59	340.6	460.85		0	-100.51	295.31	163.32	283.57
400	LdHistones (PEP2018506944)	9	3	USSQURQUUVLRDNI	134.53	49.92	310.27	218	216.1		0	-84.61	175.74	83.47	81.57
401	LdHistones (PEP2018506944)	8	4	SSQURQUUVLRDNIR	329.24	170.45	341.56	305.84	733.92		0	-158.79	12.32	-23.4	404.68
402	LdHistones (PEP2018506944)	9	4	SSQURQUUVLRDNIR	329.49	179.04	359.58	248.35	302.11		0	-150.45	30.09	-81.14	-27.38
403	LdHistones (PEP2018506944)	8	5	AUGURSTDAUGSQRR	399.65	244.73	479.31	445.49	438.04		0	-154.92	79.66	45.84	38.39
404	LdHistones (PEP2018506944)	9	5	AUGURSTDAUGSQRR	382.86	261.14	530.74	339.6	357.09		0	-121.72	147.88	-43.26	-25.77
405	LdHistones (PEP2018506944)	8	6	UGURSTDAUGSQRRQ	262.98	188.49	345.39	293.28	469.19		0	-74.49	82.41	30.3	206.21
406	LdHistones (PEP2018506944)	9	6	UGURSTDAUGSQRRQ	249.92	145.18	340.15	285.72	442.01		0	-104.74	90.23	35.8	192.09
407	LdHistones (PEP2018506944)	8	7	GURSTDAUGSQRRQU	372.75	222.31	441.01	358.34	452.15		0	-150.44	68.26	-14.41	79.4
408	LdHistones (PEP2018506944)	9	7	GURSTDAUGSQRRQU	320.5	208.25	381.32	333.52	386.29		0	-112.25	60.82	13.02	65.79
409	LdHistones (PEP2018506944)	8	8	URSTDAUGSQRRQUU	352.6	257.27	551.73	435.71	559.44		0	-95.33	199.13	83.11	206.84
410	LdHistones (PEP2018506944)	9	8	URSTDAUGSQRRQUU	340.95	236.04	546.88	353.38	468.3		0	-104.91	205.93	12.43	127.35
411	LdHistones (PEP2018506944)	8	9	RSTDAUGSQRRQUUV	229.84	151.46	236.77	201.68	605.28		0	-78.38	6.93	-28.16	375.44
412	LdHistones (PEP2018506944)	9	9	RSTDAUGSQRRQUUV	139.95	89.18	248.65	187.48	605.51		0	-50.77	108.7	47.53	465.56
413	LdHistones (PEP2018506944)	8	10	STDAUGSQRRQUUVL	259.58	149.64	263.75	200.21	407.27		0	-109.94	4.17	-59.37	147.69
414	LdHistones (PEP2018506944)	9	10	STDAUGSQRRQUUVL	230.38	101.57	287	146.56	326.96		0	-128.81	56.62	-83.82	96.58
415	LdHistones (PEP2018506944)	8	11	TDAUGSQRRQUUVLR	380.35	235.63	286.6	288.32	448.67		0	-144.72	-93.75	-92.03	68.32
416	LdHistones (PEP2018506944)	9	11	TDAUGSQRRQUUVLR	322.66	201.84	332.22	246.06	321.98		0	-120.82	9.56	-76.6	-0.68
417	LdHistones (PEP2018506944)	8	12	DAUGSQRRQUUVLRD	277.61	221.78	402.63	340.55	398.29		0	-55.83	125.02	62.94	120.68
418	LdHistones (PEP2018506944)	9	12	DAUGSQRRQUUVLRD	346.25	214.52	314.54	293.34	377.76		0	-131.73	-31.71	-52.91	31.51
419	LdHistones (PEP2018506944)	8	13	AUGSQRRQUUVLRDN	166.26	107.27	315.77	216.68	422.57		0	-58.99	149.51	50.42	256.31
420	LdHistones (PEP2018506944)	9	13	AUGSQRRQUUVLRDN	167.96	85.49	336.67	271.34	395.71		0	-82.47	168.71	103.38	227.75
421	LdHistones (PEP2018506944)	8	14	UGSQRRQUUVLRDNI	214.32	133.21	416.45	402.32	349.48		0	-81.11	202.13	188	135.16
422	LdHistones (PEP2018506944)	9	14	UGSQRRQUUVLRDNI	158.87	88.13	330.37	300.92	366.53		0	-70.74	171.5	142.05	207.66
423	LdHistones (PEP2018506944)	8	15	GSQRRQUUVLRDNIR	323.25	211.72	265.81	200.85	422.89		0	-111.53	-57.44	-122.4	99.64
424	LdHistones (PEP2018506944)	9	15	GSQRRQUUVLRDNIR	320.2	199.75	245.82	185.02	293.2		0	-120.45	-74.38	-135.18	-27
425	LdHistones (PEP2018506944)	8	16	AUGURSADAUGSQUR	355.75	263.71	364.16	348.28	355.49		0	-92.04	8.41	-7.47	-0.26
426	LdHistones (PEP2018506944)	9	16	AUGURSADAUGSQUR	292.28	237.87	404.7	278.65	237.66		0	-54.41	112.42	-13.63	-54.62
427	LdHistones (PEP2018506944)	8	17	UGURSADAUGSQURQ	303.62	186.6	441.36	352.99	436.8		0	-117.02	137.74	49.37	133.18
428	LdHistones (PEP2018506944)	9	17	UGURSADAUGSQURQ	260.57	150.58	452.85	274.56	365.68		0	-109.99	192.28	13.99	105.11
429	LdHistones (PEP2018506944)	8	18	GURSADAUGSQURQU	320.05	242.11	471.47	324.23	452.05		0	-77.94	151.42	4.18	132
430	LdHistones (PEP2018506944)	9	18	GURSADAUGSQURQU	354.49	192.42	428.55	282.23	351.01		0	-162.07	74.06	-72.26	-3.48
431	LdHistones (PEP2018506944)	8	19	URSADAUGSQURQUU	283.72	193.4	453.92	382.42	408.56		0	-90.32	170.2	98.7	124.84
432	LdHistones (PEP2018506944)	9	19	URSADAUGSQURQUU	272.38	164.26	555.78	259.68	335.76		0	-108.12	283.4	-12.7	63.38
433	LdHistones (PEP2018506944)	8	20	RSADAUGSQURQUUV	197.8	128.97	266.01	224.95	365.88		0	-68.83	68.21	27.15	168.08
434	LdHistones (PEP2018506944)	9	20	RSADAUGSQURQUUV	229.55	82.67	186.15	107.96	351.91		0	-146.88	-43.4	-121.59	122.36
435	LdHistones (PEP2018506944)	8	21	SADAUGSQURQUUVL	133.68	81.92	334.02	182.6	226.44		0	-51.76	200.34	48.92	92.76
436	LdHistones (PEP2018506944)	9	21	SADAUGSQURQUUVL	166	9.71	273.17	68.71	185.31		0	-156.29	107.17	-97.29	19.31
437	LdHistones (PEP2018506944)	8	22	ADAUGSQURQUUVLR	284.25	200.52	448.67	264.16	197.82		0	-83.73	164.42	-20.09	-86.43
438	LdHistones (PEP2018506944)	9	22	ADAUGSQURQUUVLR	345.55	133.82	436.84	188.05	115.08		0	-211.73	91.29	-157.5	-230.47
439	LdHistones (PEP2018506944)	8	23	DAUGSQURQUUVLRD	197.21	218.2	376.48	326.81	318.52		0	20.99	179.27	129.6	121.31
440	LdHistones (PEP2018506944)	9	23	DAUGSQURQUUVLRD	210.56	133.59	331.66	298.13	216.77		0	-76.97	121.1	87.57	6.21
441	LdHistones (PEP2018506944)	8	24	AUGSQURQUUVLRDN	146.26	146.14	380.3	233.53	325.96		0	-0.12	234.04	87.27	179.7
442	LdHistones (PEP2018506944)	9	24	AUGSQURQUUVLRDN	172.29	70.75	376.34	263.21	352.1		0	-101.54	204.05	90.92	179.81
443	LdHistones (PEP2018506944)	8	25	UGSQURQUUVLRDNI	140.29	101.15	537.23	335.54	339.31		0	-39.14	396.94	195.25	199.02
444	LdHistones (PEP2018506944)	9	25	UGSQURQUUVLRDNI	132.87	65.17	507.74	409.75	288.5		0	-67.7	374.87	276.88	155.63
445	LdHistones (PEP2018506944)	8	26	GSQURQUUVLRDNIR	270.3	194.65	421.84	345.85	411.06		0	-75.65	151.54	75.55	140.76
446	LdHistones (PEP2018506944)	9	26	GSQURQUUVLRDNIR	274.24	181.73	328.56	187.8	310.44		0	-92.51	54.32	-86.44	36.2
447	LdHistones (PEP2018506944)	8	27	AUGURSADAUGSQRR	343.18	282.17	429.73	387.49	548.18		0	-61.01	86.55	44.31	205
448	LdHistones (PEP2018506944)	9	27	AUGURSADAUGSQRR	312.42	251.26	465.39	358.22	295.68		0	-61.16	152.97	45.8	-16.74
449	LdHistones (PEP2018506944)	8	28	UGURSADAUGSQRRQ	277.34	209.19	299.72	364.65	488.57		0	-68.15	22.38	87.31	211.23
450	LdHistones (PEP2018506944)	9	28	UGURSADAUGSQRRQ	257.43	183.55	358.05	332.56	366.82		0	-73.88	100.62	75.13	109.39
451	LdHistones (PEP2018506944)	8	29	GURSADAUGSQRRQU	324.93	240.89	364.02	405.09	448.92		0	-84.04	39.09	80.16	123.99
452	LdHistones (PEP2018506944)	9	29	GURSADAUGSQRRQU	296.26	203.95	321.39	317.64	336.46		0	-92.31	25.13	21.38	40.2
453	LdHistones (PEP2018506944)	8	30	URSADAUGSQRRQUU	239.33	243.86	489.65	437.9	513.62		0	4.53	250.32	198.57	274.29
454	LdHistones (PEP2018506944)	9	30	URSADAUGSQRRQUU	272.52	140.3	456.55	325.15	272.85		0	-132.22	184.03	52.63	0.33
455	LdHistones (PEP2018506944)	8	31	RSADAUGSQRRQUUV	211.26	151.48	269.89	316.1	513.01		0	-59.78	58.63	104.84	301.75
456	LdHistones (PEP2018506944)	9	31	RSADAUGSQRRQUUV	192.06	115.21	213.54	182.91	270.55		0	-76.85	21.48	-9.15	78.49
457	LdHistones (PEP2018506944)	8	32	SADAUGSQRRQUUVL	165.85	113.51	286.57	293.93	283.53		0	-52.34	120.72	128.08	117.68
458	LdHistones (PEP2018506944)	9	32	SADAUGSQRRQUUVL	181.95	100.97	312.43	159.03	124.06		0	-80.98	130.48	-22.92	-57.89
459	LdHistones (PEP2018506944)	8	33	ADAUGSQRRQUUVLR	279.87	192.65	389.29	321.59	231.93		0	-87.22	109.42	41.72	-47.94
460	LdHistones (PEP2018506944)	9	33	ADAUGSQRRQUUVLR	264.67	183.25	398.68	260.35	124.2		0	-81.42	134.01	-4.32	-140.47
461	LdHistones (PEP2018506944)	8	34	ATPRSAUKSARKSGS	240.04	192.03	188.22	238.01	245.93		0	-48.01	-51.82	-2.03	5.89
462	LdHistones (PEP2018506944)	9	34	ATPRSAUKSARKSGS	287.91	163.09	213.82	248.66	185.03		0	-124.82	-74.09	-39.25	-102.88
463	LdHistones (PEP2018506944)	8	35	TPRSAUKSARKSGSK	323.3	246.58	293.94	247.96	134.71		0	-76.72	-29.36	-75.34	-188.59
464	LdHistones (PEP2018506944)	9	35	TPRSAUKSARKSGSK	360.87	254.18	312	235.78	45.02		0	-106.69	-48.87	-125.09	-315.85
465	LdHistones (PEP2018506944)	8	36	PRSAUKSARKSGSKS	338.64	239.81	312.57	298.95	190.57		0	-98.83	-26.07	-39.69	-148.07
466	LdHistones (PEP2018506944)	9	36	PRSAUKSARKSGSKS	373.22	231.46	346.68	280.7	120.69		0	-141.76	-26.54	-92.52	-252.53
467	LdHistones (PEP2018506944)	8	37	RSAUKSARKSGSKSA	311.43	169.9	206.53	206.36	240.09		0	-141.53	-104.9	-105.07	-71.34
468	LdHistones (PEP2018506944)	9	37	RSAUKSARKSGSKSA	279.58	159.2	224.1	265.93	270.95		0	-120.38	-55.48	-13.65	-8.63
469	LdHistones (PEP2018506944)	8	38	SAUKSARKSGSKSAK	197.29	165.68	237.3	147.12	292.38		0	-31.61	40.01	-50.17	95.09
470	LdHistones (PEP2018506944)	9	38	SAUKSARKSGSKSAK	262.58	165.37	294.85	271.54	81.51		0	-97.21	32.27	8.96	-181.07
471	LdHistones (PEP2018506944)	8	39	AUKSARKSGSKSAKC	297.83	232.65	371.47	302.98	155.97		0	-65.18	73.64	5.15	-141.86
472	LdHistones (PEP2018506944)	9	39	AUKSARKSGSKSAKC	313.72	247.22	409	308.19	99.15		0	-66.5	95.28	-5.53	-214.57
473	LdHistones (PEP2018506944)	8	40	UKSARKSGSKSAKCG	329.78	232.5	374.47	288.5	347.52		0	-97.28	44.69	-41.28	17.74
474	LdHistones (PEP2018506944)	9	40	UKSARKSGSKSAKCG	400.93	254.02	409.55	321.92	234.78		0	-146.91	8.62	-79.01	-166.15
475	LdHistones (PEP2018506944)	8	41	ATPRSAKUSARKSGS	198.42	102.97	138.6	164.68	342.47		0	-95.45	-59.82	-33.74	144.05
476	LdHistones (PEP2018506944)	9	41	ATPRSAKUSARKSGS	250.4	119.16	165.89	217.97	273.78		0	-131.24	-84.51	-32.43	23.38
477	LdHistones (PEP2018506944)	8	42	TPRSAKUSARKSGSK	345.16	163.99	187.94	203.73	115.41		0	-181.17	-157.22	-141.43	-229.75
478	LdHistones (PEP2018506944)	9	42	TPRSAKUSARKSGSK	301.07	203.5	233.09	208.03	101.91		0	-97.57	-67.98	-93.04	-199.16
479	LdHistones (PEP2018506944)	8	43	PRSAKUSARKSGSKS	325.06	202.08	210.76	222.05	167.17		0	-122.98	-114.3	-103.01	-157.89
480	LdHistones (PEP2018506944)	9	43	PRSAKUSARKSGSKS	349.87	225.55	291.08	249.5	114.14		0	-124.32	-58.79	-100.37	-235.73
481	LdHistones (PEP2018506944)	8	44	RSAKUSARKSGSKSA	252.08	120.66	168.64	129.14	168.42		0	-131.42	-83.44	-122.94	-83.66
482	LdHistones (PEP2018506944)	9	44	RSAKUSARKSGSKSA	258.69	148.5	234.63	189.47	129.61		0	-110.19	-24.06	-69.22	-129.08
483	LdHistones (PEP2018506944)	8	45	SAKUSARKSGSKSAK	100.62	97.47	234.91	203.55	120.73		0	-3.15	134.29	102.93	20.11
484	LdHistones (PEP2018506944)	9	45	SAKUSARKSGSKSAK	265.85	79.05	305.43	262.48	70.54		0	-186.8	39.58	-3.37	-195.31
485	LdHistones (PEP2018506944)	8	46	AKUSARKSGSKSAKC	279.67	214.33	303.02	260.16	140.47		0	-65.34	23.35	-19.51	-139.2
486	LdHistones (PEP2018506944)	9	46	AKUSARKSGSKSAKC	292.38	258.35	348.55	246.6	115.72		0	-34.03	56.17	-45.78	-176.66
487	LdHistones (PEP2018506944)	8	47	KUSARKSGSKSAKCG	391.12	280.04	363	315.21	322.72		0	-111.08	-28.12	-75.91	-68.4
488	LdHistones (PEP2018506944)	9	47	KUSARKSGSKSAKCG	328.26	326.96	385.3	340	290.85		0	-1.3	57.04	11.74	-37.41
489	LdHistones (PEP2018506944)	8	48	USARKSGSKSAKCGL	313.67	245.9	265.11	221.96	286.52		0	-67.77	-48.56	-91.71	-27.15
490	LdHistones (PEP2018506944)	9	48	USARKSGSKSAKCGL	241.9	228.64	290.67	269.87	276.98		0	-13.26	48.77	27.97	35.08
491	LdHistones (PEP2018506944)	8	49	ATPRSAKKSARUSGS	241.94	131.61	142.54	129.22	271.85		0	-110.33	-99.4	-112.72	29.91
492	LdHistones (PEP2018506944)	9	49	ATPRSAKKSARUSGS	169.03	174.94	144.08	163.27	192.56		0	5.91	-24.95	-5.76	23.53
493	LdHistones (PEP2018506944)	8	50	TPRSAKKSARUSGSK	317.01	186.47	219.49	153.84	112.89		0	-130.54	-97.52	-163.17	-204.12
494	LdHistones (PEP2018506944)	9	50	TPRSAKKSARUSGSK	217.11	205.78	228.43	187.25	73.46		0	-11.33	11.32	-29.86	-143.65
495	LdHistones (PEP2018506944)	8	51	PRSAKKSARUSGSKS	303.43	198.97	227.87	241.8	123.31		0	-104.46	-75.56	-61.63	-180.12
496	LdHistones (PEP2018506944)	9	51	PRSAKKSARUSGSKS	270.05	210.64	255.1	324.86	123.68		0	-59.41	-14.95	54.81	-146.37
497	LdHistones (PEP2018506944)	8	52	RSAKKSARUSGSKSA	211.94	117.75	141.66	133.8	124.03		0	-94.19	-70.28	-78.14	-87.91
498	LdHistones (PEP2018506944)	9	52	RSAKKSARUSGSKSA	163.86	130.26	152.82	195.01	154.57		0	-33.6	-11.04	31.15	-9.29
499	LdHistones (PEP2018506944)	8	53	SAKKSARUSGSKSAK	190.39	114.71	215.42	170.62	92.03		0	-75.68	25.03	-19.77	-98.36
500	LdHistones (PEP2018506944)	9	53	SAKKSARUSGSKSAK	185.32	138.63	230.5	231.45	34.92		0	-46.69	45.18	46.13	-150.4
501	LdHistones (PEP2018506944)	8	54	AKKSARUSGSKSAKC	218.67	176.98	260.9	249.39	94.74		0	-41.69	42.23	30.72	-123.93
502	LdHistones (PEP2018506944)	9	54	AKKSARUSGSKSAKC	234.87	172.7	246.56	272.07	90.79		0	-62.17	11.69	37.2	-144.08
503	LdHistones (PEP2018506944)	8	55	KKSARUSGSKSAKCG	311.13	181.81	248.58	223.54	188.58		0	-129.32	-62.55	-87.59	-122.55
504	LdHistones (PEP2018506944)	9	55	KKSARUSGSKSAKCG	243.73	209.5	306.91	309.53	120.31		0	-34.23	63.18	65.8	-123.42
505	LdHistones (PEP2018506944)	8	56	KSARUSGSKSAKCGL	273.89	160.03	215.33	220.3	139.67		0	-113.86	-58.56	-53.59	-134.22
506	LdHistones (PEP2018506944)	9	56	KSARUSGSKSAKCGL	220.16	170.05	215.67	258.55	124.47		0	-50.11	-4.49	38.39	-95.69
507	LdHistones (PEP2018506944)	8	57	SARUSGSKSAKCGLI	247.35	137.34	162.55	159.45	148.88		0	-110.01	-84.8	-87.9	-98.47
508	LdHistones (PEP2018506944)	9	57	SARUSGSKSAKCGLI	161.7	120.23	158.76	210.76	121.7		0	-41.47	-2.94	49.06	-40
509	LdHistones (PEP2018506944)	8	58	ARUSGSKSAKCGLIF	86.94	70.81	77.2	129.28	91.52		0	-16.13	-9.74	42.34	4.58
510	LdHistones (PEP2018506944)	9	58	ARUSGSKSAKCGLIF	65.06	78.29	104.67	121.5	63.87		0	13.23	39.61	56.44	-1.19
511	LdHistones (PEP2018506944)	8	59	RUSGSKSAKCGLIFP	188.23	69.14	70.36	119.39	74.65		0	-119.09	-117.87	-68.84	-113.58
512	LdHistones (PEP2018506944)	9	59	RUSGSKSAKCGLIFP	85.86	98.45	67.79	77.32	76.4		0	12.59	-18.07	-8.54	-9.46
513	LdHistones (PEP2018506944)	8	60	TPRSAKKSARKSGSU	271	150.38	149.42	152.72	77.23		0	-120.62	-121.58	-118.28	-193.77
514	LdHistones (PEP2018506944)	9	60	TPRSAKKSARKSGSU	160.64	190.05	160.6	147.45	68.88		0	29.41	-0.04	-13.19	-91.76
515	LdHistones (PEP2018506944)	8	61	PRSAKKSARKSGSUS	158.77	107.92	95.21	147.09	119.82		0	-50.85	-63.56	-11.68	-38.95
516	LdHistones (PEP2018506944)	9	61	PRSAKKSARKSGSUS	119.87	137.73	100.07	196.57	114.61		0	17.86	-19.8	76.7	-5.26
517	LdHistones (PEP2018506944)	8	62	RSAKKSARKSGSUSA	229.48	12.57	1.63	0	108.53		0	-216.91	-227.85	-229.48	-120.95
518	LdHistones (PEP2018506944)	9	62	RSAKKSARKSGSUSA	36.61	17.71	0	0	116.44		0	-18.9	-36.61	-36.61	79.83
519	LdHistones (PEP2018506944)	8	63	SAKKSARKSGSUSAK	114.98	25.29	30.41	53.1	0		0	-89.69	-84.57	-61.88	-114.98
520	LdHistones (PEP2018506944)	9	63	SAKKSARKSGSUSAK	83.94	34.15	83.95	51.47	0		0	-49.79	0.01	-32.47	-83.94
521	LdHistones (PEP2018506944)	8	64	AKKSARKSGSUSAKC	123.59	42.41	132.03	116.68	0		0	-81.18	8.44	-6.91	-123.59
522	LdHistones (PEP2018506944)	9	64	AKKSARKSGSUSAKC	91.65	97.88	151.31	111.93	0		0	6.23	59.66	20.28	-91.65
523	LdHistones (PEP2018506944)	8	65	KKSARKSGSUSAKCG	193.02	82.5	123.63	74.72	0		0	-110.52	-69.39	-118.3	-193.02
524	LdHistones (PEP2018506944)	9	65	KKSARKSGSUSAKCG	132.83	110.79	160.24	109.76	0		0	-22.04	27.41	-23.07	-132.83
525	LdHistones (PEP2018506944)	8	66	KSARKSGSUSAKCGL	158.77	32.82	38.07	0	0.53		0	-125.95	-120.7	-158.77	-158.24
526	LdHistones (PEP2018506944)	9	66	KSARKSGSUSAKCGL	80.52	33.04	54.08	37.33	0		0	-47.48	-26.44	-43.19	-80.52
527	LdHistones (PEP2018506944)	8	67	SARKSGSUSAKCGLI	108.95	19.44	33.18	0	0		0	-89.51	-75.77	-108.95	-108.95
528	LdHistones (PEP2018506944)	9	67	SARKSGSUSAKCGLI	69.11	0	18.6	0	0		0	-69.11	-50.51	-69.11	-69.11
529	LdHistones (PEP2018506944)	10	2	ARKSGSUSAKCGLIF	348.2	236.2	247.09	272.06	193.12		0	-112	-101.11	-76.14	-155.08
530	LdHistones (PEP2018506944)	11	2	ARKSGSUSAKCGLIF	282.07	257.17	260.51	284.61	191.01		0	-24.9	-21.56	2.54	-91.06
531	LdHistones (PEP2018506944)	10	3	RKSGSUSAKCGLIFP	297.38	192.81	222.35	239.57	264.4		0	-104.57	-75.03	-57.81	-32.98
532	LdHistones (PEP2018506944)	11	3	RKSGSUSAKCGLIFP	331.56	216.18	269.54	264.34	366.78		0	-115.38	-62.02	-67.22	35.22
533	LdHistones (PEP2018506944)	10	4	SAKKSARKSGSKSAU	284.87	221.2	288.66	273.85	238.26		0	-63.67	3.79	-11.02	-46.61
534	LdHistones (PEP2018506944)	11	4	SAKKSARKSGSKSAU	295.12	258.11	310.98	273.88	398.66		0	-37.01	15.86	-21.24	103.54
535	LdHistones (PEP2018506944)	10	5	AKKSARKSGSKSAUC	350.92	296.32	436.6	369.82	280.36		0	-54.6	85.68	18.9	-70.56
536	LdHistones (PEP2018506944)	11	5	AKKSARKSGSKSAUC	365.89	328.95	427.36	368.77	372.02		0	-36.94	61.47	2.88	6.13
537	LdHistones (PEP2018506944)	10	6	KKSARKSGSKSAUCG	439.58	338.57	427.6	403.42	478.5		0	-101.01	-11.98	-36.16	38.92
538	LdHistones (PEP2018506944)	11	6	KKSARKSGSKSAUCG	418.95	369.63	491.6	424.69	561.23		0	-49.32	72.65	5.74	142.28
539	LdHistones (PEP2018506944)	10	7	KSARKSGSKSAUCGL	359.78	308.89	368.77	335.86	481.94		0	-50.89	8.99	-23.92	122.16
540	LdHistones (PEP2018506944)	11	7	KSARKSGSKSAUCGL	380.15	299.5	371.77	311.64	584.59		0	-80.65	-8.38	-68.51	204.44
541	LdHistones (PEP2018506944)	10	8	SARKSGSKSAUCGLI	310.84	260.85	355.02	315.54	441.69		0	-49.99	44.18	4.7	130.85
542	LdHistones (PEP2018506944)	11	8	SARKSGSKSAUCGLI	327.9	270.9	353.94	292.03	517.73		0	-57	26.04	-35.87	189.83
543	LdHistones (PEP2018506944)	10	9	ARKSGSKSAUCGLIF	262.57	150.44	228.15	307.08	373.68		0	-112.13	-34.42	44.51	111.11
544	LdHistones (PEP2018506944)	11	9	ARKSGSKSAUCGLIF	324.46	231	257.79	317.38	445.07		0	-93.46	-66.67	-7.08	120.61
545	LdHistones (PEP2018506944)	10	10	RKSGSKSAUCGLIFP	356.78	246.62	292.88	317.7	337.47		0	-110.16	-63.9	-39.08	-19.31
546	LdHistones (PEP2018506944)	11	10	RKSGSKSAUCGLIFP	309.26	271.43	326.41	351.85	467.51		0	-37.83	17.15	42.59	158.25
547	LdHistones (PEP2018506944)	10	11	ASSRUASNPHKSHRK	319.59	228.17	230.4	188.17	324.74		0	-91.42	-89.19	-131.42	5.15
548	LdHistones (PEP2018506944)	11	11	ASSRUASNPHKSHRK	312.94	288.55	273.6	198.97	498.21		0	-24.39	-39.34	-113.97	185.27
549	LdHistones (PEP2018506944)	10	12	SSRUASNPHKSHRKP	291.06	229.78	253.69	125.69	241.88		0	-61.28	-37.37	-165.37	-49.18
550	LdHistones (PEP2018506944)	11	12	SSRUASNPHKSHRKP	248.02	270.3	257.02	168.78	274.03		0	22.28	9	-79.24	26.01
551	LdHistones (PEP2018506944)	10	13	SRUASNPHKSHRKPK	293.22	311.01	432.74	271.49	198.22		0	17.79	139.52	-21.73	-95
552	LdHistones (PEP2018506944)	11	13	SRUASNPHKSHRKPK	309.12	317.36	483.81	282.99	272.23		0	8.24	174.69	-26.13	-36.89
553	LdHistones (PEP2018506944)	10	14	RUASNPHKSHRKPKR	346.03	306.13	460.39	356.94	338.62		0	-39.9	114.36	10.91	-7.41
554	LdHistones (PEP2018506944)	11	14	RUASNPHKSHRKPKR	373.74	367.96	559.97	319.11	482.88		0	-5.78	186.23	-54.63	109.14
555	LdHistones (PEP2018506944)	10	15	UASNPHKSHRKPKRT	307.57	278.08	456.07	316.99	384.83		0	-29.49	148.5	9.42	77.26
556	LdHistones (PEP2018506944)	11	15	UASNPHKSHRKPKRT	330.52	299.22	468.2	306.74	543.22		0	-31.3	137.68	-23.78	212.7
557	LdHistones (PEP2018506944)	10	16	ASSRKASNPHUSHRK	300.33	220.72	245.32	188.11	343.41		0	-79.61	-55.01	-112.22	43.08
558	LdHistones (PEP2018506944)	11	16	ASSRKASNPHUSHRK	345.02	259.05	292.89	178.35	474.41		0	-85.97	-52.13	-166.67	129.39
559	LdHistones (PEP2018506944)	10	17	SSRKASNPHUSHRKP	284.23	219.71	311.28	161.04	151.81		0	-64.52	27.05	-123.19	-132.42
560	LdHistones (PEP2018506944)	11	17	SSRKASNPHUSHRKP	341.32	234.95	277.81	169.99	204.15		0	-106.37	-63.51	-171.33	-137.17
561	LdHistones (PEP2018506944)	10	18	SRKASNPHUSHRKPK	344.14	265.02	401.95	239.39	129.62		0	-79.12	57.81	-104.75	-214.52
562	LdHistones (PEP2018506944)	11	18	SRKASNPHUSHRKPK	299.65	308.18	414.07	233.65	219.22		0	8.53	114.42	-66	-80.43
563	LdHistones (PEP2018506944)	10	19	RKASNPHUSHRKPKR	371.11	290.2	476.56	281.25	212.42		0	-80.91	105.45	-89.86	-158.69
564	LdHistones (PEP2018506944)	11	19	RKASNPHUSHRKPKR	405.82	328.46	528.33	277.06	352.33		0	-77.36	122.51	-128.76	-53.49
565	LdHistones (PEP2018506944)	10	20	KASNPHUSHRKPKRT	349.64	248.21	379.56	233.09	296.19		0	-101.43	29.92	-116.55	-53.45
566	LdHistones (PEP2018506944)	11	20	KASNPHUSHRKPKRT	311.96	275.45	422.73	245.07	385.44		0	-36.51	110.77	-66.89	73.48
567	LdHistones (PEP2018506944)	10	21	ASNPHUSHRKPKRTW	624.77	502.22	511.65	468.32	270.04		0	-122.55	-113.12	-156.45	-354.73
568	LdHistones (PEP2018506944)	11	21	ASNPHUSHRKPKRTW	547.38	541.38	479.83	467.04	380.31		0	-6	-67.55	-80.34	-167.07
569	LdHistones (PEP2018506944)	10	22	SNPHUSHRKPKRTWN	481.14	331.38	325.21	242.47	447.44		0	-149.76	-155.93	-238.67	-33.7
570	LdHistones (PEP2018506944)	11	22	SNPHUSHRKPKRTWN	392.86	358.83	311.53	269.16	558.28		0	-34.03	-81.33	-123.7	165.42
571	LdHistones (PEP2018506944)	10	23	NPHUSHRKPKRTWNV	365.53	233.12	171.99	124.09	262.68		0	-132.41	-193.54	-241.44	-102.85
572	LdHistones (PEP2018506944)	11	23	NPHUSHRKPKRTWNV	334.62	222.47	161.56	95.43	367.06		0	-112.15	-173.06	-239.19	32.44
573	LdHistones (PEP2018506944)	10	24	PHUSHRKPKRTWNVY	426.43	260.54	245.14	212.48	120.13		0	-165.89	-181.29	-213.95	-306.3
574	LdHistones (PEP2018506944)	11	24	PHUSHRKPKRTWNVY	417.23	285.41	262.9	206.87	193.08		0	-131.82	-154.33	-210.36	-224.15
575	LdHistones (PEP2018506944)	10	25	HUSHRKPKRTWNVYV	256.45	163.29	139.91	123.49	164.9		0	-93.16	-116.54	-132.96	-91.55
576	LdHistones (PEP2018506944)	11	25	HUSHRKPKRTWNVYV	279.39	154.35	86.81	96.75	257.68		0	-125.04	-192.58	-182.64	-21.71
577	LdHistones (PEP2018506944)	10	26	USHRKPKRTWNVYVG	318	217.88	216.66	182.35	42		0	-100.12	-101.34	-135.65	-276
578	LdHistones (PEP2018506944)	11	26	USHRKPKRTWNVYVG	298.15	216.87	213.62	186.18	214.2		0	-81.28	-84.53	-111.97	-83.95
579	LdHistones (PEP2018506944)	10	27	ASSRKASNPHKSHRU	279.74	199.98	279.31	154.6	206.86		0	-79.76	-0.43	-125.14	-72.88
580	LdHistones (PEP2018506944)	11	27	ASSRKASNPHKSHRU	270.71	217.07	285.29	135.64	308.16		0	-53.64	14.58	-135.07	37.45
581	LdHistones (PEP2018506944)	10	28	SSRKASNPHKSHRUP	253.13	186.06	481.27	221.61	133.76		0	-67.07	228.14	-31.52	-119.37
582	LdHistones (PEP2018506944)	11	28	SSRKASNPHKSHRUP	241.16	206.53	488.53	262.1	206.31		0	-34.63	247.37	20.94	-34.85
583	LdHistones (PEP2018506944)	10	29	SRKASNPHKSHRUPK	299.76	240.85	583.87	260.9	248.03		0	-58.91	284.11	-38.86	-51.73
584	LdHistones (PEP2018506944)	11	29	SRKASNPHKSHRUPK	267.4	257.94	682.39	217.9	304.39		0	-9.46	414.99	-49.5	36.99
585	LdHistones (PEP2018506944)	10	30	RKASNPHKSHRUPKR	395.89	294.64	779.62	385.59	248.59		0	-101.25	383.73	-10.3	-147.3
586	LdHistones (PEP2018506944)	11	30	RKASNPHKSHRUPKR	282.91	319.53	658.19	292.17	298.9		0	36.62	375.28	9.26	15.99
587	LdHistones (PEP2018506944)	10	31	KASNPHKSHRUPKRT	304.54	240.66	766.84	449.31	336.6		0	-63.88	462.3	144.77	32.06
588	LdHistones (PEP2018506944)	11	31	KASNPHKSHRUPKRT	321.86	233.66	608.58	381.89	438.9		0	-88.2	286.72	60.03	117.04
589	LdHistones (PEP2018506944)	10	32	ASNPHKSHRUPKRTW	630.27	503.69	548.6	580.9	251.12		0	-126.58	-81.67	-49.37	-379.15
590	LdHistones (PEP2018506944)	11	32	ASNPHKSHRUPKRTW	557.41	482.99	595.41	532.86	532.27		0	-74.42	38	-24.55	-25.14
591	LdHistones (PEP2018506944)	10	33	SNPHKSHRUPKRTWN	512.99	290.99	440.31	418.24	395.3		0	-222	-72.68	-94.75	-117.69
592	LdHistones (PEP2018506944)	11	33	SNPHKSHRUPKRTWN	497.61	327.52	553.43	299.29	488.35		0	-170.09	55.82	-198.32	-9.26
593	LdHistones (PEP2018506944)	10	34	NPHKSHRUPKRTWNV	419.99	266.91	404.13	371.64	262.2		0	-153.08	-15.86	-48.35	-157.79
594	LdHistones (PEP2018506944)	11	34	NPHKSHRUPKRTWNV	374.74	263.88	351.51	303.7	358.93		0	-110.86	-23.23	-71.04	-15.81
595	LdHistones (PEP2018506944)	10	35	PHKSHRUPKRTWNVY	419.5	268.24	397.55	340.05	176.66		0	-151.26	-21.95	-79.45	-242.84
596	LdHistones (PEP2018506944)	11	35	PHKSHRUPKRTWNVY	380.95	254.26	334.22	289.4	294.47		0	-126.69	-46.73	-91.55	-86.48
597	LdHistones (PEP2018506944)	10	36	HKSHRUPKRTWNVYV	339.29	197.94	227.54	188.71	230.2		0	-141.35	-111.75	-150.58	-109.09
598	LdHistones (PEP2018506944)	11	36	HKSHRUPKRTWNVYV	243.79	173.86	190.36	138.44	300.94		0	-69.93	-53.43	-105.35	57.15
599	LdHistones (PEP2018506944)	10	37	KSHRUPKRTWNVYVG	326.14	251.99	293.74	243.92	110.19		0	-74.15	-32.4	-82.22	-215.95
600	LdHistones (PEP2018506944)	11	37	KSHRUPKRTWNVYVG	371.95	217.75	259.61	251.44	175.62		0	-154.2	-112.34	-120.51	-196.33
601	LdHistones (PEP2018506944)	10	38	SHRUPKRTWNVYVGR	417.32	252.67	332.8	336.13	133.67		0	-164.65	-84.52	-81.19	-283.65
602	LdHistones (PEP2018506944)	11	38	SHRUPKRTWNVYVGR	359.93	296.57	263.4	357.04	214.26		0	-63.36	-96.53	-2.89	-145.67
603	LdHistones (PEP2018506944)	10	39	SRKASNPHKSHRKPU	331.89	217.09	316.93	201.61	197.58		0	-114.8	-14.96	-130.28	-134.31
604	LdHistones (PEP2018506944)	11	39	SRKASNPHKSHRKPU	310.45	273.07	311.74	238.25	341.17		0	-37.38	1.29	-72.2	30.72
605	LdHistones (PEP2018506944)	10	40	RKASNPHKSHRKPUR	389.35	318.18	409.82	263.33	188.59		0	-71.17	20.47	-126.02	-200.76
606	LdHistones (PEP2018506944)	11	40	RKASNPHKSHRKPUR	347.93	351.2	416.34	318.39	245.39		0	3.27	68.41	-29.54	-102.54
607	LdHistones (PEP2018506944)	10	41	KASNPHKSHRKPURT	324.68	255.95	295.29	235.69	186.71		0	-68.73	-29.39	-88.99	-137.97
608	LdHistones (PEP2018506944)	11	41	KASNPHKSHRKPURT	284.84	278.36	329.69	258.03	260.58		0	-6.48	44.85	-26.81	-24.26
609	LdHistones (PEP2018506944)	10	42	ASNPHKSHRKPURTW	605.16	506.83	497.79	475.04	195.32		0	-98.33	-107.37	-130.12	-409.84
610	LdHistones (PEP2018506944)	11	42	ASNPHKSHRKPURTW	668.75	478.3	488.35	558.03	255.32		0	-190.45	-180.4	-110.72	-413.43
611	LdHistones (PEP2018506944)	10	43	SNPHKSHRKPURTWN	451.68	306.61	286.01	295.16	360.34		0	-145.07	-165.67	-156.52	-91.34
612	LdHistones (PEP2018506944)	11	43	SNPHKSHRKPURTWN	443.52	310.44	267.54	321.36	467.95		0	-133.08	-175.98	-122.16	24.43
613	LdHistones (PEP2018506944)	10	44	NPHKSHRKPURTWNV	348.7	232.44	208.18	263.47	132.16		0	-116.26	-140.52	-85.23	-216.54
614	LdHistones (PEP2018506944)	11	44	NPHKSHRKPURTWNV	353.46	261.24	175.46	207.16	281.99		0	-92.22	-178	-146.3	-71.47
615	LdHistones (PEP2018506944)	10	45	PHKSHRKPURTWNVY	324.4	194.28	261.21	244.59	105.41		0	-130.12	-63.19	-79.81	-218.99
616	LdHistones (PEP2018506944)	11	45	PHKSHRKPURTWNVY	168.77	352.05	221.43	162.88	194.72		0	183.28	52.66	-5.89	25.95
617	LdHistones (PEP2018506944)	10	46	HKSHRKPURTWNVYV	236.72	205.73	101.78	129.36	217.73		0	-30.99	-134.94	-107.36	-18.99
618	LdHistones (PEP2018506944)	11	46	HKSHRKPURTWNVYV	224.45	192.36	145.19	181.81	284.71		0	-32.09	-79.26	-42.64	60.26
619	LdHistones (PEP2018506944)	10	47	KSHRKPURTWNVYVG	259	220.07	128.25	140.25	95.24		0	-38.93	-130.75	-118.75	-163.76
620	LdHistones (PEP2018506944)	11	47	KSHRKPURTWNVYVG	307.36	216.86	145.69	166.64	229.32		0	-90.5	-161.67	-140.72	-78.04
621	LdHistones (PEP2018506944)	10	48	SHRKPURTWNVYVGR	285.47	241.06	186.86	200.33	85.44		0	-44.41	-98.61	-85.14	-200.03
622	LdHistones (PEP2018506944)	11	48	SHRKPURTWNVYVGR	358.82	284.16	179.02	258.91	136.78		0	-74.66	-179.8	-99.91	-222.04
623	LdHistones (PEP2018506944)	10	49	ATRRRPSCUPSNSHK	247.43	185.41	405.03	227.12	152.67		0	-62.02	157.6	-20.31	-94.76
624	LdHistones (PEP2018506944)	11	49	ATRRRPSCUPSNSHK	286.5	250.51	528.01	238.13	242.61		0	-35.99	241.51	-48.37	-43.89
625	LdHistones (PEP2018506944)	10	50	TRRRPSCUPSNSHKS	216.99	199.86	489.37	311.82	159.04		0	-17.13	272.38	94.83	-57.95
626	LdHistones (PEP2018506944)	11	50	TRRRPSCUPSNSHKS	271.45	226.3	466.2	283.04	277.03		0	-45.15	194.75	11.59	5.58
627	LdHistones (PEP2018506944)	10	51	RRRPSCUPSNSHKSH	271.77	238.15	503.41	280.15	291.81		0	-33.62	231.64	8.38	20.04
628	LdHistones (PEP2018506944)	11	51	RRRPSCUPSNSHKSH	286.91	303.42	465.82	224.42	424.73		0	16.51	178.91	-62.49	137.82
629	LdHistones (PEP2018506944)	10	52	RRPSCUPSNSHKSHR	309.85	159.57	227.85	202.45	234.07		0	-150.28	-82	-107.4	-75.78
630	LdHistones (PEP2018506944)	11	52	RRPSCUPSNSHKSHR	342.68	208.86	277.93	187.51	315.75		0	-133.82	-64.75	-155.17	-26.93
631	LdHistones (PEP2018506944)	10	53	RPSCUPSNSHKSHRK	231.4	196.38	431.85	227.39	138.16		0	-35.02	200.45	-4.01	-93.24
632	LdHistones (PEP2018506944)	11	53	RPSCUPSNSHKSHRK	225.67	253.2	430.37	224.53	262.94		0	27.53	204.7	-1.14	37.27
633	LdHistones (PEP2018506944)	10	54	PSCUPSNSHKSHRKP	201.96	151.5	351.02	240.32	231.3		0	-50.46	149.06	38.36	29.34
634	LdHistones (PEP2018506944)	11	54	PSCUPSNSHKSHRKP	185.01	197.88	334.54	239.34	354.11		0	12.87	149.53	54.33	169.1
635	LdHistones (PEP2018506944)	10	55	SCUPSNSHKSHRKPK	159.49	195.53	430.99	267.96	184.2		0	36.04	271.5	108.47	24.71
636	LdHistones (PEP2018506944)	11	55	SCUPSNSHKSHRKPK	187.02	223.01	415.34	256.66	279.86		0	35.99	228.32	69.64	92.84
637	LdHistones (PEP2018506944)	10	56	CUPSNSHKSHRKPKR	243.38	268.09	686.61	377.62	239.56		0	24.71	443.23	134.24	-3.82
638	LdHistones (PEP2018506944)	11	56	CUPSNSHKSHRKPKR	296.66	316.58	671.8	375.75	300.62		0	19.92	375.14	79.09	3.96
639	LdHistones (PEP2018506944)	10	57	UPSNSHKSHRKPKRS	154.34	165.3	500.15	473.4	351.17		0	10.96	345.81	319.06	196.83
640	LdHistones (PEP2018506944)	11	57	UPSNSHKSHRKPKRS	255.04	213.77	458.2	629.35	488.26		0	-41.27	203.16	374.31	233.22
641	LdHistones (PEP2018506944)	10	58	ATRRRPSCKPSNSHU	184.09	169.81	329.53	122.28	435.58		0	-14.28	145.44	-61.81	251.49
642	LdHistones (PEP2018506944)	11	58	ATRRRPSCKPSNSHU	234.08	199.73	274.63	151.51	571.17		0	-34.35	40.55	-82.57	337.09
643	LdHistones (PEP2018506944)	10	59	TRRRPSCKPSNSHUS	155.55	143.72	276.83	80.31	74.03		0	-11.83	121.28	-75.24	-81.52
644	LdHistones (PEP2018506944)	11	59	TRRRPSCKPSNSHUS	254.78	172.42	278.96	107.13	172.67		0	-82.36	24.18	-147.65	-82.11
645	LdHistones (PEP2018506944)	10	60	RRRPSCKPSNSHUSH	169	164.96	269.83	72.46	86.14		0	-4.04	100.83	-96.54	-82.86
646	LdHistones (PEP2018506944)	11	60	RRRPSCKPSNSHUSH	258.01	183.55	280.18	85.68	147.11		0	-74.46	22.17	-172.33	-110.9
647	LdHistones (PEP2018506944)	10	61	RRPSCKPSNSHUSHR	207.15	113.29	189.42	83.34	69.77		0	-93.86	-17.73	-123.81	-137.38
648	LdHistones (PEP2018506944)	11	61	RRPSCKPSNSHUSHR	210.78	128.32	210.54	70.22	109.04		0	-82.46	-0.24	-140.56	-101.74
649	LdHistones (PEP2018506944)	10	62	RPSCKPSNSHUSHRK	128.89	100.9	234.12	60.2	45.5		0	-27.99	105.23	-68.69	-83.39
650	LdHistones (PEP2018506944)	11	62	RPSCKPSNSHUSHRK	314.29	132.43	222.04	57.89	94.57		0	-181.86	-92.25	-256.4	-219.72
651	LdHistones (PEP2018506944)	10	63	PSCKPSNSHUSHRKP	78.96	37.44	117.9	0.62	78.19		0	-41.52	38.94	-78.34	-0.77
652	LdHistones (PEP2018506944)	11	63	PSCKPSNSHUSHRKP	136.33	59.22	97.18	0	97.99		0	-77.11	-39.15	-136.33	-38.34
653	LdHistones (PEP2018506944)	10	64	SCKPSNSHUSHRKPK	77.52	53.82	217.87	57.02	0		0	-23.7	140.35	-20.5	-77.52
654	LdHistones (PEP2018506944)	11	64	SCKPSNSHUSHRKPK	140.66	96.57	213.41	58.34	16.28		0	-44.09	72.75	-82.32	-124.38
655	LdHistones (PEP2018506944)	10	65	CKPSNSHUSHRKPKR	130.7	103.07	272.42	76.87	24.18		0	-27.63	141.72	-53.83	-106.52
656	LdHistones (PEP2018506944)	11	65	CKPSNSHUSHRKPKR	169.87	124.91	280.03	120.31	43.98		0	-44.96	110.16	-49.56	-125.89
657	LdHistones (PEP2018506944)	10	66	KPSNSHUSHRKPKRS	160.24	112.87	180.53	116.59	62.85		0	-47.37	20.29	-43.65	-97.39
658	LdHistones (PEP2018506944)	11	66	KPSNSHUSHRKPKRS	217.12	187.15	250.18	95.5	157.78		0	-29.97	33.06	-121.62	-59.34
659	LdHistones (PEP2018506944)	10	67	PSNSHUSHRKPKRSW	403.4	272.95	324.26	251.13	78.26		0	-130.45	-79.14	-152.27	-325.14
660	LdHistones (PEP2018506944)	11	67	PSNSHUSHRKPKRSW	384.5	302.76	300.41	275.33	126		0	-81.74	-84.09	-109.17	-258.5
661	LdHistones (PEP2018506944)	12	2	SNSHUSHRKPKRSWN	514.98	423.95	419.06	361.22	300.25		0	-91.03	-95.92	-153.76	-214.73
662	LdHistones (PEP2018506944)	13	2	SNSHUSHRKPKRSWN	586.07	425.9	384.14	403.3	169.38		0	-160.17	-201.93	-182.77	-416.69
663	LdHistones (PEP2018506944)	12	3	RPSCKPSNSHKSHRU	375.7	268.96	503.64	285.42	387.77		0	-106.74	127.94	-90.28	12.07
664	LdHistones (PEP2018506944)	13	3	RPSCKPSNSHKSHRU	404.83	297.22	541.72	307.66	433.15		0	-107.61	136.89	-97.17	28.32
665	LdHistones (PEP2018506944)	12	4	PSCKPSNSHKSHRUP	356.29	265.36	567.85	377.79	520.46		0	-90.93	211.56	21.5	164.17
666	LdHistones (PEP2018506944)	13	4	PSCKPSNSHKSHRUP	351.4	274.11	648.45	298.46	457.84		0	-77.29	297.05	-52.94	106.44
667	LdHistones (PEP2018506944)	12	5	SCKPSNSHKSHRUPK	369.82	305.14	588.06	344.19	607.66		0	-64.68	218.24	-25.63	237.84
668	LdHistones (PEP2018506944)	13	5	SCKPSNSHKSHRUPK	387.91	314.69	602.29	297.93	576.09		0	-73.22	214.38	-89.98	188.18
669	LdHistones (PEP2018506944)	12	6	CKPSNSHKSHRUPKR	421.42	447.33	861.34	654.34	554.91		0	25.91	439.92	232.92	133.49
670	LdHistones (PEP2018506944)	13	6	CKPSNSHKSHRUPKR	490.15	436.08	1020.84	450.31	584.76		0	-54.07	530.69	-39.84	94.61
671	LdHistones (PEP2018506944)	12	7	KPSNSHKSHRUPKRS	453.9	338.29	696.95	382.86	841.17		0	-115.61	243.05	-71.04	387.27
672	LdHistones (PEP2018506944)	13	7	KPSNSHKSHRUPKRS	466.34	385.94	647.52	450.84	763.74		0	-80.4	181.18	-15.5	297.4
673	LdHistones (PEP2018506944)	12	8	PSNSHKSHRUPKRSW	802.64	630.07	782.81	635.13	683.11		0	-172.57	-19.83	-167.51	-119.53
674	LdHistones (PEP2018506944)	13	8	PSNSHKSHRUPKRSW	738.19	682.26	900.79	609.64	663.18		0	-55.93	162.6	-128.55	-75.01
675	LdHistones (PEP2018506944)	12	9	SNSHKSHRUPKRSWN	497.85	408.64	438.55	382.04	838.38		0	-89.21	-59.3	-115.81	340.53
676	LdHistones (PEP2018506944)	13	9	SNSHKSHRUPKRSWN	439.48	382.87	485.97	338.58	860.06		0	-56.61	46.49	-100.9	420.58
677	LdHistones (PEP2018506944)	12	10	SCKPSNSHKSHRKPU	392.26	319.57	460.9	289	532.49		0	-72.69	68.64	-103.26	140.23
678	LdHistones (PEP2018506944)	13	10	SCKPSNSHKSHRKPU	414.66	319.89	490.08	273.54	507.35		0	-94.77	75.42	-141.12	92.69
679	LdHistones (PEP2018506944)	12	11	CKPSNSHKSHRKPUR	455.53	419.43	609.46	360.95	515.96		0	-36.1	153.93	-94.58	60.43
680	LdHistones (PEP2018506944)	13	11	CKPSNSHKSHRKPUR	457.92	413.78	589.54	328.17	436.8		0	-44.14	131.62	-129.75	-21.12
681	LdHistones (PEP2018506944)	12	12	KPSNSHKSHRKPURS	511.03	398.16	472.28	378.56	540.92		0	-112.87	-38.75	-132.47	29.89
682	LdHistones (PEP2018506944)	13	12	KPSNSHKSHRKPURS	519.6	408.51	496.39	296.34	545.36		0	-111.09	-23.21	-223.26	25.76
683	LdHistones (PEP2018506944)	12	13	PSNSHKSHRKPURSW	809.64	633.93	637.37	605.98	536.97		0	-175.71	-172.27	-203.66	-272.67
684	LdHistones (PEP2018506944)	13	13	PSNSHKSHRKPURSW	767.77	644.03	584.73	573.88	468.59		0	-123.74	-183.04	-193.89	-299.18
685	LdHistones (PEP2018506944)	12	14	SNSHKSHRKPURSWN	547.38	348.62	387.05	259.33	725.24		0	-198.76	-160.33	-288.05	177.86
686	LdHistones (PEP2018506944)	13	14	SNSHKSHRKPURSWN	488.3	381.11	334.77	349.73	639.39		0	-107.19	-153.53	-138.57	151.09
687	LdHistones (PEP2018506944)	12	15	ASSRSAPRUASNPHK	281.94	184.32	200.86	66.51	447.52		0	-97.62	-81.08	-215.43	165.58
688	LdHistones (PEP2018506944)	13	15	ASSRSAPRUASNPHK	290.17	189.9	206.98	74.86	320.62		0	-100.27	-83.19	-215.31	30.45
689	LdHistones (PEP2018506944)	12	16	SSRSAPRUASNPHKS	265.72	204.4	199.67	109.4	220.63		0	-61.32	-66.05	-156.32	-45.09
690	LdHistones (PEP2018506944)	13	16	SSRSAPRUASNPHKS	236.61	208.67	211.37	110.56	161.13		0	-27.94	-25.24	-126.05	-75.48
691	LdHistones (PEP2018506944)	12	17	SRSAPRUASNPHKSH	302.33	237.38	228.14	114.92	199.23		0	-64.95	-74.19	-187.41	-103.1
692	LdHistones (PEP2018506944)	13	17	SRSAPRUASNPHKSH	304.82	246.02	226.42	132.46	222.17		0	-58.8	-78.4	-172.36	-82.65
693	LdHistones (PEP2018506944)	12	18	RSAPRUASNPHKSHR	391.9	283.95	272.26	169.52	186.39		0	-107.95	-119.64	-222.38	-205.51
694	LdHistones (PEP2018506944)	13	18	RSAPRUASNPHKSHR	543.43	280.19	280.95	162.95	290.18		0	-263.24	-262.48	-380.48	-253.25
695	LdHistones (PEP2018506944)	12	19	SAPRUASNPHKSHRK	319.12	263.89	293.87	132.06	249.69		0	-55.23	-25.25	-187.06	-69.43
696	LdHistones (PEP2018506944)	13	19	SAPRUASNPHKSHRK	339.51	288.15	285.16	164.77	159.44		0	-51.36	-54.35	-174.74	-180.07
697	LdHistones (PEP2018506944)	12	20	APRUASNPHKSHRKP	281.95	203.53	269.58	106.51	210.98		0	-78.42	-12.37	-175.44	-70.97
698	LdHistones (PEP2018506944)	13	20	APRUASNPHKSHRKP	307.21	221.48	269.27	141.15	182.28		0	-85.73	-37.94	-166.06	-124.93
699	LdHistones (PEP2018506944)	12	21	PRUASNPHKSHRKPK	298.49	260.83	370.57	175.4	241.52		0	-37.66	72.08	-123.09	-56.97
700	LdHistones (PEP2018506944)	13	21	PRUASNPHKSHRKPK	373.32	252.23	452.28	207.88	490.6		0	-121.09	78.96	-165.44	117.28
701	LdHistones (PEP2018506944)	12	22	ASSRSAPRKASNPHU	295.91	162.65	147.12	86.01	342.54		0	-133.26	-148.79	-209.9	46.63
702	LdHistones (PEP2018506944)	13	22	ASSRSAPRKASNPHU	311.4	169.31	166.21	96.55	285.12		0	-142.09	-145.19	-214.85	-26.28
703	LdHistones (PEP2018506944)	12	23	SSRSAPRKASNPHUS	243	138.92	92.18	63.02	226.25		0	-104.08	-150.82	-179.98	-16.75
704	LdHistones (PEP2018506944)	13	23	SSRSAPRKASNPHUS	238.49	154.7	92.94	58.51	101.16		0	-83.79	-145.55	-179.98	-137.33
705	LdHistones (PEP2018506944)	12	24	SRSAPRKASNPHUSH	246.85	182.36	142.29	54.96	150.06		0	-64.49	-104.56	-191.89	-96.79
706	LdHistones (PEP2018506944)	13	24	SRSAPRKASNPHUSH	263.92	172.43	145.01	55.72	110.44		0	-91.49	-118.91	-208.2	-153.48
707	LdHistones (PEP2018506944)	12	25	RSAPRKASNPHUSHR	301.56	178.84	179.87	72.45	142.13		0	-122.72	-121.69	-229.11	-159.43
708	LdHistones (PEP2018506944)	13	25	RSAPRKASNPHUSHR	330.85	195.44	232.98	104.25	29.86		0	-135.41	-97.87	-226.6	-300.99
709	LdHistones (PEP2018506944)	12	26	SAPRKASNPHUSHRK	274.24	180.52	204.53	91.24	148.94		0	-93.72	-69.71	-183	-125.3
710	LdHistones (PEP2018506944)	13	26	SAPRKASNPHUSHRK	290.52	206.74	255.2	99.97	66.87		0	-83.78	-35.32	-190.55	-223.65
711	LdHistones (PEP2018506944)	12	27	APRKASNPHUSHRKP	253.86	207.36	208.72	96.1	150.51		0	-46.5	-45.14	-157.76	-103.35
712	LdHistones (PEP2018506944)	13	27	APRKASNPHUSHRKP	258.96	199.28	239.93	146.03	72.89		0	-59.68	-19.03	-112.93	-186.07
713	LdHistones (PEP2018506944)	12	28	PRKASNPHUSHRKPK	316.78	267.82	372.69	181.19	144.55		0	-48.96	55.91	-135.59	-172.23
714	LdHistones (PEP2018506944)	13	28	PRKASNPHUSHRKPK	318.1	275.31	420.07	190.19	78.16		0	-42.79	101.97	-127.91	-239.94
715	LdHistones (PEP2018506944)	12	29	SAPRKASNPHKSHRU	311.56	194.45	280.54	111.28	237.32		0	-117.11	-31.02	-200.28	-74.24
716	LdHistones (PEP2018506944)	13	29	SAPRKASNPHKSHRU	270.77	187.81	272.48	88.33	182.47		0	-82.96	1.71	-182.44	-88.3
717	LdHistones (PEP2018506944)	12	30	APRKASNPHKSHRUP	238.72	167.07	395.65	161.11	157.3		0	-71.65	156.93	-77.61	-81.42
718	LdHistones (PEP2018506944)	13	30	APRKASNPHKSHRUP	289.43	151.16	385.56	168.37	55.09		0	-138.27	96.13	-121.06	-234.34
719	LdHistones (PEP2018506944)	12	31	PRKASNPHKSHRUPK	325.76	269.46	578.2	213.56	246.47		0	-56.3	252.44	-112.2	-79.29
720	LdHistones (PEP2018506944)	13	31	PRKASNPHKSHRUPK	314.98	278.63	480.92	306.93	132.57		0	-36.35	165.94	-8.05	-182.41
721	LdHistones (PEP2018506944)	12	32	PRKASNPHKSHRKPU	318.63	299.59	335.35	210.88	226.56		0	-19.04	16.72	-107.75	-92.07
722	LdHistones (PEP2018506944)	13	32	PRKASNPHKSHRKPU	318.17	292.33	361.46	245.12	193.86		0	-25.84	43.29	-73.05	-124.31
723	LdHistones (PEP2018506944)	12	33	PPTUGGKRPIPLGGK	456.19	374.18	365.1	399.65	263.95		0	-82.01	-91.09	-56.54	-192.24
724	LdHistones (PEP2018506944)	13	33	PPTUGGKRPIPLGGK	455.87	375.17	414.19	412.96	219.19		0	-80.7	-41.68	-42.91	-236.68
725	LdHistones (PEP2018506944)	12	34	PTUGGKRPIPLGGKG	434.23	419.03	372.8	368.79	313.07		0	-15.2	-61.43	-65.44	-121.16
726	LdHistones (PEP2018506944)	13	34	PTUGGKRPIPLGGKG	490.15	431.73	402.93	361.7	372.42		0	-58.42	-87.22	-128.45	-117.73
727	LdHistones (PEP2018506944)	12	35	TUGGKRPIPLGGKGK	446.37	402.82	405.53	400.86	395.47		0	-43.55	-40.84	-45.51	-50.9
728	LdHistones (PEP2018506944)	13	35	TUGGKRPIPLGGKGK	449.34	437.65	440.79	393.6	370.95		0	-11.69	-8.55	-55.74	-78.39
729	LdHistones (PEP2018506944)	12	36	UGGKRPIPLGGKGKG	447.4	421.74	437.73	423.97	392.68		0	-25.66	-9.67	-23.43	-54.72
730	LdHistones (PEP2018506944)	13	36	UGGKRPIPLGGKGKG	457.05	434.63	459.58	436.75	362.45		0	-22.42	2.53	-20.3	-94.6
731	LdHistones (PEP2018506944)	12	37	PPTKGGURPIPLGGK	509.14	394.71	481.41	464.55	379.53		0	-114.43	-27.73	-44.59	-129.61
732	LdHistones (PEP2018506944)	13	37	PPTKGGURPIPLGGK	537.93	399.93	462.85	434.79	410.83		0	-138	-75.08	-103.14	-127.1
733	LdHistones (PEP2018506944)	12	38	PTKGGURPIPLGGKG	406.39	403.46	404.68	359.2	380.9		0	-2.93	-1.71	-47.19	-25.49
734	LdHistones (PEP2018506944)	13	38	PTKGGURPIPLGGKG	515.7	406.38	409.11	403.79	369.79		0	-109.32	-106.59	-111.91	-145.91
735	LdHistones (PEP2018506944)	12	39	TKGGURPIPLGGKGK	415.23	463.26	519.79	485.46	387.33		0	48.03	104.56	70.23	-27.9
736	LdHistones (PEP2018506944)	13	39	TKGGURPIPLGGKGK	475.25	439.82	560.55	428.84	351.84		0	-35.43	85.3	-46.41	-123.41
737	LdHistones (PEP2018506944)	12	40	KGGURPIPLGGKGKG	442.02	451.99	496.61	469.35	418.3		0	9.97	54.59	27.33	-23.72
738	LdHistones (PEP2018506944)	13	40	KGGURPIPLGGKGKG	450.62	456.13	538.66	434.1	369.32		0	5.51	88.04	-16.52	-81.3
739	LdHistones (PEP2018506944)	12	41	GGURPIPLGGKGKGK	449.77	484.49	525.69	474.9	469.58		0	34.72	75.92	25.13	19.81
740	LdHistones (PEP2018506944)	13	41	GGURPIPLGGKGKGK	483.19	502.26	586.55	488.77	466.44		0	19.07	103.36	5.58	-16.75
741	LdHistones (PEP2018506944)	12	42	GURPIPLGGKGKGKR	495.03	506.23	565.54	469.53	452.03		0	11.2	70.51	-25.5	-43
742	LdHistones (PEP2018506944)	13	42	GURPIPLGGKGKGKR	499.98	526.5	594.19	457.23	460.86		0	26.52	94.21	-42.75	-39.12
743	LdHistones (PEP2018506944)	12	43	URPIPLGGKGKGKRS	359.85	354.31	363.65	459.46	490.03		0	-5.54	3.8	99.61	130.18
744	LdHistones (PEP2018506944)	13	43	URPIPLGGKGKGKRS	436.73	324.99	426.4	395.96	442.44		0	-111.74	-10.33	-40.77	5.71
745	LdHistones (PEP2018506944)	12	44	PPTKGGKRPIPLGGU	405.65	366.4	329.6	334.97	437.6		0	-39.25	-76.05	-70.68	31.95
746	LdHistones (PEP2018506944)	13	44	PPTKGGKRPIPLGGU	510.93	366.85	393.11	354.53	322.55		0	-144.08	-117.82	-156.4	-188.38
747	LdHistones (PEP2018506944)	12	45	PTKGGKRPIPLGGUG	407.25	422.72	337.68	458.94	339.7		0	15.47	-69.57	51.69	-67.55
748	LdHistones (PEP2018506944)	13	45	PTKGGKRPIPLGGUG	552.57	367.06	387.6	459.22	323.27		0	-185.51	-164.97	-93.35	-229.3
749	LdHistones (PEP2018506944)	12	46	TKGGKRPIPLGGUGK	373.65	402.75	371.35	469.33	340.66		0	29.1	-2.3	95.68	-32.99
750	LdHistones (PEP2018506944)	13	46	TKGGKRPIPLGGUGK	445.89	376.06	424.31	380.03	309.98		0	-69.83	-21.58	-65.86	-135.91
751	LdHistones (PEP2018506944)	12	47	KGGKRPIPLGGUGKG	414.34	425.58	403.31	412.42	370.79		0	11.24	-11.03	-1.92	-43.55
752	LdHistones (PEP2018506944)	13	47	KGGKRPIPLGGUGKG	458.66	399.64	437.87	417.68	347.03		0	-59.02	-20.79	-40.98	-111.63
753	LdHistones (PEP2018506944)	12	48	GGKRPIPLGGUGKGK	459.91	490.14	471.19	440.92	321.86		0	30.23	11.28	-18.99	-138.05
754	LdHistones (PEP2018506944)	13	48	GGKRPIPLGGUGKGK	498.55	459.71	507.36	467.76	346.02		0	-38.84	8.81	-30.79	-152.53
755	LdHistones (PEP2018506944)	12	49	GKRPIPLGGUGKGKR	438.47	527.14	469.47	404.99	383.94		0	88.67	31	-33.48	-54.53
756	LdHistones (PEP2018506944)	13	49	GKRPIPLGGUGKGKR	449.57	484.11	467.77	413.62	404.26		0	34.54	18.2	-35.95	-45.31
757	LdHistones (PEP2018506944)	12	50	KRPIPLGGUGKGKRS	372.27	447.45	507	345.85	366.48		0	75.18	134.73	-26.42	-5.79
758	LdHistones (PEP2018506944)	13	50	KRPIPLGGUGKGKRS	327.61	414.67	554.59	368.48	404.22		0	87.06	226.98	40.87	76.61
759	LdHistones (PEP2018506944)	12	51	RPIPLGGUGKGKRSA	316.51	345.44	309.71	281.13	383.93		0	28.93	-6.8	-35.38	67.42
760	LdHistones (PEP2018506944)	13	51	RPIPLGGUGKGKRSA	330.39	332.79	351.07	299.44	346.85		0	2.4	20.68	-30.95	16.46
761	LdHistones (PEP2018506944)	12	52	PIPLGGUGKGKRSAG	301.91	292.89	263.8	275.36	278.76		0	-9.02	-38.11	-26.55	-23.15
762	LdHistones (PEP2018506944)	13	52	PIPLGGUGKGKRSAG	277.96	285.99	246.45	296.72	266.3		0	8.03	-31.51	18.76	-11.66
763	LdHistones (PEP2018506944)	12	53	IPLGGUGKGKRSAGK	318.37	410.96	295.53	333.98	302.22		0	92.59	-22.84	15.61	-16.15
764	LdHistones (PEP2018506944)	13	53	IPLGGUGKGKRSAGK	306.44	353.69	283.47	342.28	194.59		0	47.25	-22.97	35.84	-111.85
765	LdHistones (PEP2018506944)	12	54	PLGGUGKGKRSAGKA	286.89	334.91	280.16	297.22	294.14		0	48.02	-6.73	10.33	7.25
766	LdHistones (PEP2018506944)	13	54	PLGGUGKGKRSAGKA	311.7	275.04	283.59	337.79	221.76		0	-36.66	-28.11	26.09	-89.94
767	LdHistones (PEP2018506944)	12	55	LGGUGKGKRSAGKAP	268.12	306.7	234.98	359.67	324.56		0	38.58	-33.14	91.55	56.44
768	LdHistones (PEP2018506944)	13	55	LGGUGKGKRSAGKAP	260.51	279.73	293.81	279.92	229.55		0	19.22	33.3	19.41	-30.96
769	LdHistones (PEP2018506944)	12	56	TKGGKRPIPLGGKGU	334	380.93	322.8	380.99	280.82		0	46.93	-11.2	46.99	-53.18
770	LdHistones (PEP2018506944)	13	56	TKGGKRPIPLGGKGU	315.21	317.62	321.53	358.59	228.18		0	2.41	6.32	43.38	-87.03
771	LdHistones (PEP2018506944)	12	57	KGGKRPIPLGGKGUG	381.6	379.54	314.6	424.27	325.34		0	-2.06	-67	42.67	-56.26
772	LdHistones (PEP2018506944)	13	57	KGGKRPIPLGGKGUG	334.95	342.74	342.99	395.98	270.2		0	7.79	8.04	61.03	-64.75
773	LdHistones (PEP2018506944)	12	58	GGKRPIPLGGKGUGK	352.68	437.83	357.76	392.67	292		0	85.15	5.08	39.99	-60.68
774	LdHistones (PEP2018506944)	13	58	GGKRPIPLGGKGUGK	376.85	430.33	380.5	370.19	234.47		0	53.48	3.65	-6.66	-142.38
775	LdHistones (PEP2018506944)	12	59	GKRPIPLGGKGUGKR	442.72	416.13	344.8	430.66	329.56		0	-26.59	-97.92	-12.06	-113.16
776	LdHistones (PEP2018506944)	13	59	GKRPIPLGGKGUGKR	392.15	400.16	451.27	380.85	334.38		0	8.01	59.12	-11.3	-57.77
777	LdHistones (PEP2018506944)	12	60	KRPIPLGGKGUGKRS	380.64	378.12	353.11	333.74	379.84		0	-2.52	-27.53	-46.9	-0.8
778	LdHistones (PEP2018506944)	13	60	KRPIPLGGKGUGKRS	290.78	310.54	425.04	343.12	339.61		0	19.76	134.26	52.34	48.83
779	LdHistones (PEP2018506944)	12	61	RPIPLGGKGUGKRSA	172.19	231.76	174.88	214.49	299.55		0	59.57	2.69	42.3	127.36
780	LdHistones (PEP2018506944)	13	61	RPIPLGGKGUGKRSA	203.65	166.52	177.49	220.3	272.58		0	-37.13	-26.16	16.65	68.93
781	LdHistones (PEP2018506944)	12	62	PIPLGGKGUGKRSAG	299.39	213.19	109.62	157.97	165.56		0	-86.2	-189.77	-141.42	-133.83
782	LdHistones (PEP2018506944)	13	62	PIPLGGKGUGKRSAG	203.65	164.75	167.48	168.22	144		0	-38.9	-36.17	-35.43	-59.65
783	LdHistones (PEP2018506944)	12	63	IPLGGKGUGKRSAGK	244.87	219.75	186.96	157.25	158.08		0	-25.12	-57.91	-87.62	-86.79
784	LdHistones (PEP2018506944)	13	63	IPLGGKGUGKRSAGK	251.35	210.5	194.47	193.42	109.66		0	-40.85	-56.88	-57.93	-141.69
785	LdHistones (PEP2018506944)	12	64	PLGGKGUGKRSAGKA	184.69	202.96	142.87	185.95	172.9		0	18.27	-41.82	1.26	-11.79
786	LdHistones (PEP2018506944)	13	64	PLGGKGUGKRSAGKA	147.64	206.58	200.8	178.21	113.13		0	58.94	53.16	30.57	-34.51
787	LdHistones (PEP2018506944)	12	65	LGGKGUGKRSAGKAP	155.32	171.16	109.4	141.61	150.03		0	15.84	-45.92	-13.71	-5.29
788	LdHistones (PEP2018506944)	13	65	LGGKGUGKRSAGKAP	146.3	162.93	154.31	136.37	182.09		0	16.63	8.01	-9.93	35.79
789	LdHistones (PEP2018506944)	12	66	GGKRPIPLGGKGKGU	294.04	313.25	283.75	251.1	101.34		0	19.21	-10.29	-42.94	-192.7
790	LdHistones (PEP2018506944)	13	66	GGKRPIPLGGKGKGU	260.58	267.01	245.15	259.94	132.67		0	6.43	-15.43	-0.64	-127.91
791	LdHistones (PEP2018506944)	12	67	GKRPIPLGGKGKGUR	257.53	306.5	291.68	234.58	255.81		0	48.97	34.15	-22.95	-1.72
792	LdHistones (PEP2018506944)	13	67	GKRPIPLGGKGKGUR	277.65	262.63	248.4	215.07	233.05		0	-15.02	-29.25	-62.58	-44.6
793	LdHistones (PEP2018506944)	14	2	KRPIPLGGKGKGURS	542.6	446.95	484.33	511.26	273.89		0	-95.65	-58.27	-31.34	-268.71
794	LdHistones (PEP2018506944)	15	2	KRPIPLGGKGKGURS	512.52	447.6	497.1	472.47	156.63		0	-64.92	-15.42	-40.05	-355.89
795	LdHistones (PEP2018506944)	14	3	RPIPLGGKGKGURSA	494.96	436.45	449.64	472.57	584.79		0	-58.51	-45.32	-22.39	89.83
796	LdHistones (PEP2018506944)	15	3	RPIPLGGKGKGURSA	499.78	438.35	416.06	464.39	609.77		0	-61.43	-83.72	-35.39	109.99
797	LdHistones (PEP2018506944)	14	4	PIPLGGKGKGURSAG	460.13	381.36	352.91	430.49	464.37		0	-78.77	-107.22	-29.64	4.24
798	LdHistones (PEP2018506944)	15	4	PIPLGGKGKGURSAG	477.98	381.85	340.08	444.48	540.31		0	-96.13	-137.9	-33.5	62.33
799	LdHistones (PEP2018506944)	14	5	IPLGGKGKGURSAGK	449.73	420.6	385.98	449.54	434.75		0	-29.13	-63.75	-0.19	-14.98
800	LdHistones (PEP2018506944)	15	5	IPLGGKGKGURSAGK	500.98	416.3	439.33	430.74	532.85		0	-84.68	-61.65	-70.24	31.87
801	LdHistones (PEP2018506944)	14	6	PLGGKGKGURSAGKA	510.33	414.45	408.57	426.94	478.47		0	-95.88	-101.76	-83.39	-31.86
802	LdHistones (PEP2018506944)	15	6	PLGGKGKGURSAGKA	482.87	415.29	449.39	447.78	506.4		0	-67.58	-33.48	-35.09	23.53
803	LdHistones (PEP2018506944)	14	7	LGGKGKGURSAGKAP	407.92	390.74	411.2	384.18	467.74		0	-17.18	3.28	-23.74	59.82
804	LdHistones (PEP2018506944)	15	7	LGGKGKGURSAGKAP	420.28	381.34	364.65	372.48	585.16		0	-38.94	-55.63	-47.8	164.88
805	LdHistones (PEP2018506944)	14	8	IPLGGKGKGKRSAGU	485.16	441.39	460.35	465.91	427.74		0	-43.77	-24.81	-19.25	-57.42
806	LdHistones (PEP2018506944)	15	8	IPLGGKGKGKRSAGU	525.9	438.83	433.87	440.61	497.08		0	-87.07	-92.03	-85.29	-28.82
807	LdHistones (PEP2018506944)	14	9	PLGGKGKGKRSAGUA	510.29	388.37	368.63	391.49	571.57		0	-121.92	-141.66	-118.8	61.28
808	LdHistones (PEP2018506944)	15	9	PLGGKGKGKRSAGUA	495.57	394.56	412.97	400.53	600.76		0	-101.01	-82.6	-95.04	105.19
809	LdHistones (PEP2018506944)	14	10	LGGKGKGKRSAGUAP	413.02	356.12	395.71	302.57	474.43		0	-56.9	-17.31	-110.45	61.41
810	LdHistones (PEP2018506944)	15	10	LGGKGKGKRSAGUAP	413.08	338.47	340.5	333.01	566.9		0	-74.61	-72.58	-80.07	153.82
811	LdHistones (PEP2018506944)	14	11	SRTUETARAKRTITS	221.52	137.18	144.81	83.12	317.4		0	-84.34	-76.71	-138.4	95.88
812	LdHistones (PEP2018506944)	15	11	SRTUETARAKRTITS	218.51	116.66	81.2	91.48	412.2		0	-101.85	-137.31	-127.03	193.69
813	LdHistones (PEP2018506944)	14	12	RTUETARAKRTITSK	253.24	191.13	237.38	123.16	170.36		0	-62.11	-15.86	-130.08	-82.88
814	LdHistones (PEP2018506944)	15	12	RTUETARAKRTITSK	230.97	189.47	207.02	131.08	152.91		0	-41.5	-23.95	-99.89	-78.06
815	LdHistones (PEP2018506944)	14	13	TUETARAKRTITSKK	236.73	183.16	203.27	142	169.08		0	-53.57	-33.46	-94.73	-67.65
816	LdHistones (PEP2018506944)	15	13	TUETARAKRTITSKK	233.6	158.18	185.54	142.84	163.13		0	-75.42	-48.06	-90.76	-70.47
817	LdHistones (PEP2018506944)	14	14	UETARAKRTITSKKS	283.94	190.6	356.92	190.87	242.81		0	-93.34	72.98	-93.07	-41.13
818	LdHistones (PEP2018506944)	15	14	UETARAKRTITSKKS	281.23	212.89	311.75	203.11	217.93		0	-68.34	30.52	-78.12	-63.3
819	LdHistones (PEP2018506944)	14	15	SRTKETARAURTITS	155.95	113.71	143.08	65.93	296.32		0	-42.24	-12.87	-90.02	140.37
820	LdHistones (PEP2018506944)	15	15	SRTKETARAURTITS	172.74	122.59	63.41	119.66	347.94		0	-50.15	-109.33	-53.08	175.2
821	LdHistones (PEP2018506944)	14	16	RTKETARAURTITSK	241.54	154.79	216.65	100.22	85.66		0	-86.75	-24.89	-141.32	-155.88
822	LdHistones (PEP2018506944)	15	16	RTKETARAURTITSK	242.4	146.02	184.3	157.77	130.63		0	-96.38	-58.1	-84.63	-111.77
823	LdHistones (PEP2018506944)	14	17	TKETARAURTITSKK	262.73	209.17	334.89	185.95	129.62		0	-53.56	72.16	-76.78	-133.11
824	LdHistones (PEP2018506944)	15	17	TKETARAURTITSKK	283.81	209.6	321.84	172.08	188.83		0	-74.21	38.03	-111.73	-94.98
825	LdHistones (PEP2018506944)	14	18	KETARAURTITSKKS	304.48	218.41	344.85	215.65	225.12		0	-86.07	40.37	-88.83	-79.36
826	LdHistones (PEP2018506944)	15	18	KETARAURTITSKKS	270.19	227.44	497.09	223.41	277.69		0	-42.75	226.9	-46.78	7.5
827	LdHistones (PEP2018506944)	14	19	ETARAURTITSKKSK	270.54	214.18	320.89	218.68	224.86		0	-56.36	50.35	-51.86	-45.68
828	LdHistones (PEP2018506944)	15	19	ETARAURTITSKKSK	273.68	219.31	320.56	191.77	294.42		0	-54.37	46.88	-81.91	20.74
829	LdHistones (PEP2018506944)	14	20	TARAURTITSKKSKK	259.33	249.93	425.13	261.88	283.61		0	-9.4	165.8	2.55	24.28
830	LdHistones (PEP2018506944)	15	20	TARAURTITSKKSKK	274.48	275.8	498.97	263.63	307.67		0	1.32	224.49	-10.85	33.19
831	LdHistones (PEP2018506944)	14	21	ARAURTITSKKSKKA	259.94	246.17	393.31	223.34	299.09		0	-13.77	133.37	-36.6	39.15
832	LdHistones (PEP2018506944)	15	21	ARAURTITSKKSKKA	228.93	237.88	410.09	224.94	499.64		0	8.95	181.16	-3.99	270.71
833	LdHistones (PEP2018506944)	14	22	RAURTITSKKSKKAP	191.28	175.49	268.07	168.92	336.79		0	-15.79	76.79	-22.36	145.51
834	LdHistones (PEP2018506944)	15	22	RAURTITSKKSKKAP	187.2	176.46	269.32	157.96	316.66		0	-10.74	82.12	-29.24	129.46
835	LdHistones (PEP2018506944)	14	23	AURTITSKKSKKAPS	177.73	140.62	203.15	118.81	229.95		0	-37.11	25.42	-58.92	52.22
836	LdHistones (PEP2018506944)	15	23	AURTITSKKSKKAPS	197.31	168.84	220.98	106.57	307.22		0	-28.47	23.67	-90.74	109.91
837	LdHistones (PEP2018506944)	14	24	URTITSKKSKKAPSA	135.8	98.81	147.01	109.95	165.92		0	-36.99	11.21	-25.85	30.12
838	LdHistones (PEP2018506944)	15	24	URTITSKKSKKAPSA	123.13	140.88	179.46	87.67	223.3		0	17.75	56.33	-35.46	100.17
839	LdHistones (PEP2018506944)	14	25	RTKETARAKRTITSU	204.3	149.8	174.49	131.45	26.16		0	-54.5	-29.81	-72.85	-178.14
840	LdHistones (PEP2018506944)	15	25	RTKETARAKRTITSU	208.48	158.89	138.17	175.46	60.04		0	-49.59	-70.31	-33.02	-148.44
841	LdHistones (PEP2018506944)	14	26	TKETARAKRTITSUK	207.52	149.3	167.54	106.56	37.12		0	-58.22	-39.98	-100.96	-170.4
842	LdHistones (PEP2018506944)	15	26	TKETARAKRTITSUK	182.1	122.01	140.42	105.09	99.69		0	-60.09	-41.68	-77.01	-82.41
843	LdHistones (PEP2018506944)	14	27	KETARAKRTITSUKS	221.61	165.04	161.47	231.76	89.95		0	-56.57	-60.14	10.15	-131.66
844	LdHistones (PEP2018506944)	15	27	KETARAKRTITSUKS	218.53	155.81	155.12	140.5	51.92		0	-62.72	-63.41	-78.03	-166.61
845	LdHistones (PEP2018506944)	14	28	ETARAKRTITSUKSK	225.61	200.82	257.51	178.1	104.35		0	-24.79	31.9	-47.51	-121.26
846	LdHistones (PEP2018506944)	15	28	ETARAKRTITSUKSK	309.51	176.3	194.61	186.85	160.65		0	-133.21	-114.9	-122.66	-148.86
847	LdHistones (PEP2018506944)	14	29	TARAKRTITSUKSKK	207.34	239.56	282.54	209.87	260.33		0	32.22	75.2	2.53	52.99
848	LdHistones (PEP2018506944)	15	29	TARAKRTITSUKSKK	253.32	251.03	312.69	180.44	170.28		0	-2.29	59.37	-72.88	-83.04
849	LdHistones (PEP2018506944)	14	30	ARAKRTITSUKSKKA	206.49	156.67	280.83	141.47	173.45		0	-49.82	74.34	-65.02	-33.04
850	LdHistones (PEP2018506944)	15	30	ARAKRTITSUKSKKA	197.84	191.53	269.84	183.23	262.12		0	-6.31	72	-14.61	64.28
851	LdHistones (PEP2018506944)	14	31	RAKRTITSUKSKKAP	176.89	143	202.79	163.75	123.61		0	-33.89	25.9	-13.14	-53.28
852	LdHistones (PEP2018506944)	15	31	RAKRTITSUKSKKAP	186.99	157.21	246.37	168.44	223.01		0	-29.78	59.38	-18.55	36.02
853	LdHistones (PEP2018506944)	14	32	AKRTITSUKSKKAPS	153.35	123.74	194.85	96.27	146.89		0	-29.61	41.5	-57.08	-6.46
854	LdHistones (PEP2018506944)	15	32	AKRTITSUKSKKAPS	159.96	124.04	176.68	107.36	151.91		0	-35.92	16.72	-52.6	-8.05
855	LdHistones (PEP2018506944)	14	33	KRTITSUKSKKAPSA	147.52	122.09	153.45	91.42	67.16		0	-25.43	5.93	-56.1	-80.36
856	LdHistones (PEP2018506944)	15	33	KRTITSUKSKKAPSA	138.02	115.06	115.2	44.24	68.53		0	-22.96	-22.82	-93.78	-69.49
857	LdHistones (PEP2018506944)	14	34	RTITSUKSKKAPSAA	126.47	104.32	74.22	90.52	86.48		0	-22.15	-52.25	-35.95	-39.99
858	LdHistones (PEP2018506944)	15	34	RTITSUKSKKAPSAA	115.06	85.24	26.23	75.02	24.76		0	-29.82	-88.83	-40.04	-90.3
859	LdHistones (PEP2018506944)	14	35	TKETARAKRTITSKU	185.67	199.91	197	141.89	74.22		0	14.24	11.33	-43.78	-111.45
860	LdHistones (PEP2018506944)	15	35	TKETARAKRTITSKU	179.54	135.24	160.67	110.13	21.59		0	-44.3	-18.87	-69.41	-157.95
861	LdHistones (PEP2018506944)	14	36	KETARAKRTITSKUS	218.34	198.51	246.63	173.36	147.88		0	-19.83	28.29	-44.98	-70.46
862	LdHistones (PEP2018506944)	15	36	KETARAKRTITSKUS	204.31	146.56	199.35	157.56	105.46		0	-57.75	-4.96	-46.75	-98.85
863	LdHistones (PEP2018506944)	14	37	ETARAKRTITSKUSK	288.09	220.23	232.77	193.68	157.44		0	-67.86	-55.32	-94.41	-130.65
864	LdHistones (PEP2018506944)	15	37	ETARAKRTITSKUSK	244.58	207.58	207.27	393.26	163.69		0	-37	-37.31	148.68	-80.89
865	LdHistones (PEP2018506944)	14	38	TARAKRTITSKUSKK	236.49	249.67	351.42	266.9	163.59		0	13.18	114.93	30.41	-72.9
866	LdHistones (PEP2018506944)	15	38	TARAKRTITSKUSKK	176.24	230.18	296.32	871.95	135.19		0	53.94	120.08	695.71	-41.05
867	LdHistones (PEP2018506944)	14	39	ARAKRTITSKUSKKA	160.47	142.64	186.52	116.4	253.92		0	-17.83	26.05	-44.07	93.45
868	LdHistones (PEP2018506944)	15	39	ARAKRTITSKUSKKA	119.85	121.37	137.87	133.54	243.79		0	1.52	18.02	13.69	123.94
869	LdHistones (PEP2018506944)	14	40	RAKRTITSKUSKKAP	151.74	129.68	179.91	100.74	174.51		0	-22.06	28.17	-51	22.77
870	LdHistones (PEP2018506944)	15	40	RAKRTITSKUSKKAP	111.91	125.54	172.85	94.52	265.04		0	13.63	60.94	-17.39	153.13
871	LdHistones (PEP2018506944)	14	41	AKRTITSKUSKKAPS	158.73	169.38	206.84	120.96	117.98		0	10.65	48.11	-37.77	-40.75
872	LdHistones (PEP2018506944)	15	41	AKRTITSKUSKKAPS	235.96	154.16	153.05	96.69	73.21		0	-81.8	-82.91	-139.27	-162.75
873	LdHistones (PEP2018506944)	14	42	KRTITSKUSKKAPSA	216.09	128.41	139.8	63.76	170.74		0	-87.68	-76.29	-152.33	-45.35
874	LdHistones (PEP2018506944)	15	42	KRTITSKUSKKAPSA	178.9	96.21	80.09	50.6	41.83		0	-82.69	-98.81	-128.3	-137.07
875	LdHistones (PEP2018506944)	14	43	RTITSKUSKKAPSAA	158.68	87.19	96.15	76.56	220.23		0	-71.49	-62.53	-82.12	61.55
876	LdHistones (PEP2018506944)	15	43	RTITSKUSKKAPSAA	130.02	91.96	53.27	64.11	40.01		0	-38.06	-76.75	-65.91	-90.01
877	LdHistones (PEP2018506944)	14	44	ETARAKRTITSKKSU	335.86	153.47	198.27	183.15	44.62		0	-182.39	-137.59	-152.71	-291.24
878	LdHistones (PEP2018506944)	15	44	ETARAKRTITSKKSU	240.49	174.33	160.49	116.5	27.1		0	-66.16	-80	-123.99	-213.39
879	LdHistones (PEP2018506944)	14	45	TARAKRTITSKKSUK	256.54	211.44	281.46	182.15	132.3		0	-45.1	24.92	-74.39	-124.24
880	LdHistones (PEP2018506944)	15	45	TARAKRTITSKKSUK	119.38	192.12	214.84	126.23	94.81		0	72.74	95.46	6.85	-24.57
881	LdHistones (PEP2018506944)	14	46	ARAKRTITSKKSUKA	198.85	183.69	212.85	133.75	248.27		0	-15.16	14	-65.1	49.42
882	LdHistones (PEP2018506944)	15	46	ARAKRTITSKKSUKA	176.75	170.8	246.08	109.11	176.73		0	-5.95	69.33	-67.64	-0.02
883	LdHistones (PEP2018506944)	14	47	RAKRTITSKKSUKAP	198.24	109.01	170.36	112.56	250.44		0	-89.23	-27.88	-85.68	52.2
884	LdHistones (PEP2018506944)	15	47	RAKRTITSKKSUKAP	154.28	113.81	165.64	84.48	152.18		0	-40.47	11.36	-69.8	-2.1
885	LdHistones (PEP2018506944)	14	48	AKRTITSKKSUKAPS	200.05	98.08	152.76	145.71	158.75		0	-101.97	-47.29	-54.34	-41.3
886	LdHistones (PEP2018506944)	15	48	AKRTITSKKSUKAPS	149.48	89.99	145.62	86.35	98.96		0	-59.49	-3.86	-63.13	-50.52
887	LdHistones (PEP2018506944)	14	49	KRTITSKKSUKAPSA	110.74	78.23	53.46	93.77	144.03		0	-32.51	-57.28	-16.97	33.29
888	LdHistones (PEP2018506944)	15	49	KRTITSKKSUKAPSA	88.28	41.55	10.94	10.39	139.23		0	-46.73	-77.34	-77.89	50.95
889	LdHistones (PEP2018506944)	14	50	RTITSKKSUKAPSAA	40.29	47.17	30.29	59.04	130.78		0	6.88	-10	18.75	90.49
890	LdHistones (PEP2018506944)	15	50	RTITSKKSUKAPSAA	86.75	29.8	0	45.9	24.51		0	-56.95	-86.75	-40.85	-62.24
891	LdHistones (PEP2018506944)	14	51	TARAKRTITSKKSKU	165.86	158.99	222.4	180.02	150.21		0	-6.87	56.54	14.16	-15.65
892	LdHistones (PEP2018506944)	15	51	TARAKRTITSKKSKU	145.8	175.65	226.61	116.18	0		0	29.85	80.81	-29.62	-145.8
893	LdHistones (PEP2018506944)	14	52	ARAKRTITSKKSKUA	128.48	117.35	134.15	133.7	155.25		0	-11.13	5.67	5.22	26.77
894	LdHistones (PEP2018506944)	15	52	ARAKRTITSKKSKUA	129.27	116.5	116.24	113.72	152.45		0	-12.77	-13.03	-15.55	23.18
895	LdHistones (PEP2018506944)	14	53	RAKRTITSKKSKUAP	115.27	93.66	134.87	138.61	63.73		0	-21.61	19.6	23.34	-51.54
896	LdHistones (PEP2018506944)	15	53	RAKRTITSKKSKUAP	135.98	62.34	114.01	96.66	112.65		0	-73.64	-21.97	-39.32	-23.33
897	LdHistones (PEP2018506944)	14	54	AKRTITSKKSKUAPS	113.28	50.54	79.9	116.8	81.2		0	-62.74	-33.38	3.52	-32.08
898	LdHistones (PEP2018506944)	15	54	AKRTITSKKSKUAPS	67	65.61	50.62	42.55	116.68		0	-1.39	-16.38	-24.45	49.68
899	LdHistones (PEP2018506944)	14	55	KRTITSKKSKUAPSA	68.83	75.98	47.03	83.83	181.35		0	7.15	-21.8	15	112.52
900	LdHistones (PEP2018506944)	15	55	KRTITSKKSKUAPSA	54.32	32.58	13.42	23.77	109.33		0	-21.74	-40.9	-30.55	55.01
901	LdHistones (PEP2018506944)	14	56	RTITSKKSKUAPSAA	83.99	0	0	73.14	28.3		0	-83.99	-83.99	-10.85	-55.69
902	LdHistones (PEP2018506944)	15	56	RTITSKKSKUAPSAA	27.09	8.4	0	0	29.26		0	-18.69	-27.09	-27.09	2.17
903	LdHistones (PEP2018506944)	14	57	AGVTUAAVVASHPKK	159.7	65.35	72.03	91.33	18.1		0	-94.35	-87.67	-68.37	-141.6
904	LdHistones (PEP2018506944)	15	57	AGVTUAAVVASHPKK	154.97	55.13	27.11	25.26	9.87		0	-99.84	-127.86	-129.71	-145.1
905	LdHistones (PEP2018506944)	14	58	GVTUAAVVASHPKKN	114.63	61.52	17.99	51.58	95.64		0	-53.11	-96.64	-63.05	-18.99
906	LdHistones (PEP2018506944)	15	58	GVTUAAVVASHPKKN	76.37	26.73	0	0	88.68		0	-49.64	-76.37	-76.37	12.31
907	LdHistones (PEP2018506944)	14	59	VTUAAVVASHPKKNV	66.21	0	0	0	57.49		0	-66.21	-66.21	-66.21	-8.72
908	LdHistones (PEP2018506944)	15	59	VTUAAVVASHPKKNV	46.2	0	0	0	29.32		0	-46.2	-46.2	-46.2	-16.88
909	LdHistones (PEP2018506944)	14	60	TUAAVVASHPKKNVA	49.98	0	0	0	0		0	-49.98	-49.98	-49.98	-49.98
910	LdHistones (PEP2018506944)	15	60	TUAAVVASHPKKNVA	41.42	0	0	0	0		0	-41.42	-41.42	-41.42	-41.42
911	LdHistones (PEP2018506944)	14	61	UAAVVASHPKKNVAS	0	0	0	0	0		0	0	0	0	0
912	LdHistones (PEP2018506944)	15	61	UAAVVASHPKKNVAS	0	0	0	0	0		0	0	0	0	0
913	LdHistones (PEP2018506944)	14	62	AGVTKAAVVASHPUK	182.91	0	0	0	0		0	-182.91	-182.91	-182.91	-182.91
914	LdHistones (PEP2018506944)	15	62	AGVTKAAVVASHPUK	174.34	0	0	0	0		0	-174.34	-174.34	-174.34	-174.34
915	LdHistones (PEP2018506944)	14	63	GVTKAAVVASHPUKN	80.39	0	0	0	0		0	-80.39	-80.39	-80.39	-80.39
916	LdHistones (PEP2018506944)	15	63	GVTKAAVVASHPUKN	58.26	0	0	0	0		0	-58.26	-58.26	-58.26	-58.26
917	LdHistones (PEP2018506944)	14	64	VTKAAVVASHPUKNV	0	0	0	0	0		0	0	0	0	0
918	LdHistones (PEP2018506944)	15	64	VTKAAVVASHPUKNV	0	0	0	0	0		0	0	0	0	0
919	LdHistones (PEP2018506944)	14	65	TKAAVVASHPUKNVA	0	0	0	0	0		0	0	0	0	0
920	LdHistones (PEP2018506944)	15	65	TKAAVVASHPUKNVA	0	0	0	0	0		0	0	0	0	0
921	LdHistones (PEP2018506944)	14	66	KAAVVASHPUKNVAS	0	0	0	0	0		0	0	0	0	0
922	LdHistones (PEP2018506944)	15	66	KAAVVASHPUKNVAS	0	0	0	0	0		0	0	0	0	0
923	LdHistones (PEP2018506944)	14	67	AAVVASHPUKNVASR	0	0	0	0	0		0	0	0	0	0
924	LdHistones (PEP2018506944)	15	67	AAVVASHPUKNVASR	0	0	0	0	0		0	0	0	0	0
925	LdHistones (PEP2018506944)	16	2	AVVASHPUKNVASRK	345.61	258.07	250.53	251.42	255.84		0	-87.54	-95.08	-94.19	-89.77
926	LdHistones (PEP2018506944)	17	2	AVVASHPUKNVASRK	366.16	235.31	239.17	236.8	113.39		0	-130.85	-126.99	-129.36	-252.77
927	LdHistones (PEP2018506944)	16	3	VVASHPUKNVASRKM	420.97	335.15	356.87	401.9	402.08		0	-85.82	-64.1	-19.07	-18.89
928	LdHistones (PEP2018506944)	17	3	VVASHPUKNVASRKM	407.91	338.76	335.18	346.44	334.91		0	-69.15	-72.73	-61.47	-73
929	LdHistones (PEP2018506944)	16	4	VASHPUKNVASRKMN	344.96	247.12	195.96	235.01	547.19		0	-97.84	-149	-109.95	202.23
930	LdHistones (PEP2018506944)	17	4	VASHPUKNVASRKMN	314.6	224.18	224.24	220.67	472.78		0	-90.42	-90.36	-93.93	158.18
931	LdHistones (PEP2018506944)	16	5	ASHPUKNVASRKMNK	355.81	249.33	214.23	227.17	387.79		0	-106.48	-141.58	-128.64	31.98
932	LdHistones (PEP2018506944)	17	5	ASHPUKNVASRKMNK	324.74	240.96	227.66	219.3	393.54		0	-83.78	-97.08	-105.44	68.8
933	LdHistones (PEP2018506944)	16	6	SHPUKNVASRKMNKK	355.53	309.2	374.93	305.93	340.02		0	-46.33	19.4	-49.6	-15.51
934	LdHistones (PEP2018506944)	17	6	SHPUKNVASRKMNKK	397.17	354.96	381.15	319.49	368.58		0	-42.21	-16.02	-77.68	-28.59
935	LdHistones (PEP2018506944)	16	7	AGVTKAAVVASHPKU	288.81	166.81	165.78	161.14	461.96		0	-122	-123.03	-127.67	173.15
936	LdHistones (PEP2018506944)	17	7	AGVTKAAVVASHPKU	276.42	180.49	142.97	165.06	491		0	-95.93	-133.45	-111.36	214.58
937	LdHistones (PEP2018506944)	16	8	GVTKAAVVASHPKUN	233.49	151.44	127.52	156.21	332.41		0	-82.05	-105.97	-77.28	98.92
938	LdHistones (PEP2018506944)	17	8	GVTKAAVVASHPKUN	211.4	132.96	132.14	107.69	325.73		0	-78.44	-79.26	-103.71	114.33
939	LdHistones (PEP2018506944)	16	9	VTKAAVVASHPKUNV	84.73	22.52	10.06	21.04	345.35		0	-62.21	-74.67	-63.69	260.62
940	LdHistones (PEP2018506944)	17	9	VTKAAVVASHPKUNV	99.18	0.13	0	0	277.24		0	-99.05	-99.18	-99.18	178.06
941	LdHistones (PEP2018506944)	16	10	TKAAVVASHPKUNVA	137.89	30.66	0	43.58	222.43		0	-107.23	-137.89	-94.31	84.54
942	LdHistones (PEP2018506944)	17	10	TKAAVVASHPKUNVA	137.75	48.19	11.13	55.86	130.29		0	-89.56	-126.62	-81.89	-7.46
943	LdHistones (PEP2018506944)	16	11	KAAVVASHPKUNVAS	125.99	72.65	0	15.95	161.29		0	-53.34	-125.99	-110.04	35.3
944	LdHistones (PEP2018506944)	17	11	KAAVVASHPKUNVAS	172.4	72.08	0	51.17	146.87		0	-100.32	-172.4	-121.23	-25.53
945	LdHistones (PEP2018506944)	16	12	AAVVASHPKUNVASR	229.07	160.87	76.8	142.93	109.86		0	-68.2	-152.27	-86.14	-119.21
946	LdHistones (PEP2018506944)	17	12	AAVVASHPKUNVASR	249.65	157.58	78.81	123.79	161.46		0	-92.07	-170.84	-125.86	-88.19
947	LdHistones (PEP2018506944)	16	13	AVVASHPKUNVASRK	319.39	236.91	186.4	208.84	216.03		0	-82.48	-132.99	-110.55	-103.36
948	LdHistones (PEP2018506944)	17	13	AVVASHPKUNVASRK	312.19	243.5	226.64	249.56	218.66		0	-68.69	-85.55	-62.63	-93.53
949	LdHistones (PEP2018506944)	16	14	VVASHPKUNVASRKM	414.61	367.22	280.18	338.96	280.9		0	-47.39	-134.43	-75.65	-133.71
950	LdHistones (PEP2018506944)	17	14	VVASHPKUNVASRKM	427.1	359.4	357.09	316.15	341.04		0	-67.7	-70.01	-110.95	-86.06
951	LdHistones (PEP2018506944)	16	15	VASHPKUNVASRKMN	367.02	243.28	147.25	202.3	409.47		0	-123.74	-219.77	-164.72	42.45
952	LdHistones (PEP2018506944)	17	15	VASHPKUNVASRKMN	344.56	250.45	211.73	455.47	382.8		0	-94.11	-132.83	110.91	38.24
953	LdHistones (PEP2018506944)	16	16	ASHPKUNVASRKMNK	273.67	257.67	170.14	215.13	291.55		0	-16	-103.53	-58.54	17.88
954	LdHistones (PEP2018506944)	17	16	ASHPKUNVASRKMNK	331.11	246.07	248.2	242.84	315.14		0	-85.04	-82.91	-88.27	-15.97
955	LdHistones (PEP2018506944)	16	17	SHPKUNVASRKMNKK	387.02	320.33	349.14	292.22	247.45		0	-66.69	-37.88	-94.8	-139.57
956	LdHistones (PEP2018506944)	17	17	SHPKUNVASRKMNKK	365.18	374.07	425.57	296.56	310.38		0	8.89	60.39	-68.62	-54.8
957	LdHistones (PEP2018506944)	16	18	AVVASHPKKNVASRU	319.06	282.6	187.28	195.37	463.01		0	-36.46	-131.78	-123.69	143.95
958	LdHistones (PEP2018506944)	17	18	AVVASHPKKNVASRU	281.27	246.52	192.73	195.54	502.3		0	-34.75	-88.54	-85.73	221.03
959	LdHistones (PEP2018506944)	16	19	VVASHPKKNVASRUM	420.24	357.59	260.36	270.19	374.11		0	-62.65	-159.88	-150.05	-46.13
960	LdHistones (PEP2018506944)	17	19	VVASHPKKNVASRUM	378.06	361.92	328.38	288.47	314.32		0	-16.14	-49.68	-89.59	-63.74
961	LdHistones (PEP2018506944)	16	20	VASHPKKNVASRUMN	308.64	218.24	193.64	176.22	392.86		0	-90.4	-115	-132.42	84.22
962	LdHistones (PEP2018506944)	17	20	VASHPKKNVASRUMN	285.64	242.38	180.31	153.21	366.61		0	-43.26	-105.33	-132.43	80.97
963	LdHistones (PEP2018506944)	16	21	ASHPKKNVASRUMNK	300.25	230.76	208.38	115.42	313.07		0	-69.49	-91.87	-184.83	12.82
964	LdHistones (PEP2018506944)	17	21	ASHPKKNVASRUMNK	394.06	220.58	223.23	133.17	308.1		0	-173.48	-170.83	-260.89	-85.96
965	LdHistones (PEP2018506944)	16	22	SHPKKNVASRUMNKK	428.61	308.1	401.95	190.42	282.07		0	-120.51	-26.66	-238.19	-146.54
966	LdHistones (PEP2018506944)	17	22	SHPKKNVASRUMNKK	393.66	282.2	340.18	203.46	182.05		0	-111.46	-53.48	-190.2	-211.61
967	LdHistones (PEP2018506944)	16	23	ASHPKKNVASRKMNU	311.61	559.47	242.71	119.66	339.57		0	247.86	-68.9	-191.95	27.96
968	LdHistones (PEP2018506944)	17	23	ASHPKKNVASRKMNU	311.56	403.45	230.35	140.69	289.9		0	91.89	-81.21	-170.87	-21.66
969	LdHistones (PEP2018506944)	16	24	SHPKKNVASRKMNUK	367.37	317.13	300.74	197.08	244.32		0	-50.24	-66.63	-170.29	-123.05
970	LdHistones (PEP2018506944)	17	24	SHPKKNVASRKMNUK	389.35	346.08	434.06	220.08	196.9		0	-43.27	44.71	-169.27	-192.45
971	LdHistones (PEP2018506944)	16	25	SHPKKNVASRKMNKU	331.55	281.89	347.71	199.05	242.44		0	-49.66	16.16	-132.5	-89.11
972	LdHistones (PEP2018506944)	17	25	SHPKKNVASRKMNKU	349.15	310.37	410.72	204.75	282.47		0	-38.78	61.57	-144.4	-66.68
973	LdHistones (PEP2018506944)	16	26	AUGKRSADAKSSQKR	300.93	241.81	292.91	243.6	245.22		0	-59.12	-8.02	-57.33	-55.71
974	LdHistones (PEP2018506944)	17	26	AUGKRSADAKSSQKR	305.46	287.08	318.71	218.38	289.08		0	-18.38	13.25	-87.08	-16.38
975	LdHistones (PEP2018506944)	16	27	UGKRSADAKSSQKRQ	251.97	241.27	291.75	191.52	240.31		0	-10.7	39.78	-60.45	-11.66
976	LdHistones (PEP2018506944)	17	27	UGKRSADAKSSQKRQ	278.22	251.02	286.07	222.77	265.61		0	-27.2	7.85	-55.45	-12.61
977	LdHistones (PEP2018506944)	16	28	AKGURSADAKSSQKR	328.5	255.3	322.2	246.38	272.27		0	-73.2	-6.3	-82.12	-56.23
978	LdHistones (PEP2018506944)	17	28	AKGURSADAKSSQKR	328.89	271.63	366.36	232.99	284.15		0	-57.26	37.47	-95.9	-44.74
979	LdHistones (PEP2018506944)	16	29	KGURSADAKSSQKRQ	337.58	259.12	226.18	166.27	243.93		0	-78.46	-111.4	-171.31	-93.65
980	LdHistones (PEP2018506944)	17	29	KGURSADAKSSQKRQ	313.2	194.99	235.6	175.61	271.73		0	-118.21	-77.6	-137.59	-41.47
981	LdHistones (PEP2018506944)	16	30	GURSADAKSSQKRQK	334.36	258.76	275.23	188.61	170.25		0	-75.6	-59.13	-145.75	-164.11
982	LdHistones (PEP2018506944)	17	30	GURSADAKSSQKRQK	331.46	228.48	302.77	175.73	165.36		0	-102.98	-28.69	-155.73	-166.1
983	LdHistones (PEP2018506944)	16	31	URSADAKSSQKRQKK	235.91	196.79	257.82	196.7	225.78		0	-39.12	21.91	-39.21	-10.13
984	LdHistones (PEP2018506944)	17	31	URSADAKSSQKRQKK	221.77	244.5	282.89	183.43	177.77		0	22.73	61.12	-38.34	-44
985	LdHistones (PEP2018506944)	16	32	AKGKRSADAUSSQKR	256.24	233.59	193.07	650.78	200.04		0	-22.65	-63.17	394.54	-56.2
986	LdHistones (PEP2018506944)	17	32	AKGKRSADAUSSQKR	272.57	226.01	257.65	207.65	206.4		0	-46.56	-14.92	-64.92	-66.17
987	LdHistones (PEP2018506944)	16	33	KGKRSADAUSSQKRQ	227.09	206.73	234.29	637.27	215.47		0	-20.36	7.2	410.18	-11.62
988	LdHistones (PEP2018506944)	17	33	KGKRSADAUSSQKRQ	222.47	191.81	195.97	200.72	241.39		0	-30.66	-26.5	-21.75	18.92
989	LdHistones (PEP2018506944)	16	34	GKRSADAUSSQKRQK	293.11	239.29	236.84	209.09	154.43		0	-53.82	-56.27	-84.02	-138.68
990	LdHistones (PEP2018506944)	17	34	GKRSADAUSSQKRQK	302.79	244.89	265.78	225.77	196.66		0	-57.9	-37.01	-77.02	-106.13
991	LdHistones (PEP2018506944)	16	35	KRSADAUSSQKRQKK	234.31	188.55	259.61	173.57	218.86		0	-45.76	25.3	-60.74	-15.45
992	LdHistones (PEP2018506944)	17	35	KRSADAUSSQKRQKK	228.95	158.67	309.42	201.92	206.36		0	-70.28	80.47	-27.03	-22.59
993	LdHistones (PEP2018506944)	16	36	RSADAUSSQKRQKKV	170.71	135.71	171.06	157.59	188.69		0	-35	0.35	-13.12	17.98
994	LdHistones (PEP2018506944)	17	36	RSADAUSSQKRQKKV	163.32	129.37	159.98	143.7	244.56		0	-33.95	-3.34	-19.62	81.24
995	LdHistones (PEP2018506944)	16	37	SADAUSSQKRQKKVL	140.27	99.2	83.13	34.62	123.33		0	-41.07	-57.14	-105.65	-16.94
996	LdHistones (PEP2018506944)	17	37	SADAUSSQKRQKKVL	111.03	89.89	56.49	37.18	153.19		0	-21.14	-54.54	-73.85	42.16
997	LdHistones (PEP2018506944)	16	38	ADAUSSQKRQKKVLR	189.11	206.61	139.29	150.61	32.47		0	17.5	-49.82	-38.5	-156.64
998	LdHistones (PEP2018506944)	17	38	ADAUSSQKRQKKVLR	223.59	227.75	164.6	170.56	0.14		0	4.16	-58.99	-53.03	-223.45
999	LdHistones (PEP2018506944)	16	39	DAUSSQKRQKKVLRD	194.28	176.93	124.32	162.81	160.15		0	-17.35	-69.96	-31.47	-34.13
1000	LdHistones (PEP2018506944)	17	39	DAUSSQKRQKKVLRD	216.41	179.72	182.52	166.49	139.31		0	-36.69	-33.89	-49.92	-77.1
1001	LdHistones (PEP2018506944)	16	40	AUSSQKRQKKVLRDN	109.04	51.69	50.11	63.94	150.8		0	-57.35	-58.93	-45.1	41.76
1002	LdHistones (PEP2018506944)	17	40	AUSSQKRQKKVLRDN	120.11	70.84	117.83	33.81	199.71		0	-49.27	-2.28	-86.3	79.6
1003	LdHistones (PEP2018506944)	16	41	USSQKRQKKVLRDNI	119.29	66.16	103.15	78.87	42.14		0	-53.13	-16.14	-40.42	-77.15
1004	LdHistones (PEP2018506944)	17	41	USSQKRQKKVLRDNI	130.62	81.44	184.32	97.22	85.2		0	-49.18	53.7	-33.4	-45.42
1005	LdHistones (PEP2018506944)	16	42	AKGKRSADAKSSQUR	240.84	196.65	215.57	186.75	83.91		0	-44.19	-25.27	-54.09	-156.93
1006	LdHistones (PEP2018506944)	17	42	AKGKRSADAKSSQUR	176.03	220.89	259.17	166.74	116.54		0	44.86	83.14	-9.29	-59.49
1007	LdHistones (PEP2018506944)	16	43	KGKRSADAKSSQURQ	139.93	93.88	117.73	77.61	229.94		0	-46.05	-22.2	-62.32	90.01
1008	LdHistones (PEP2018506944)	17	43	KGKRSADAKSSQURQ	93.58	85.24	67.89	47.7	209.67		0	-8.34	-25.69	-45.88	116.09
1009	LdHistones (PEP2018506944)	16	44	GKRSADAKSSQURQK	216.49	208.56	240.85	132.02	81.68		0	-7.93	24.36	-84.47	-134.81
1010	LdHistones (PEP2018506944)	17	44	GKRSADAKSSQURQK	222.24	203.65	251.44	172.21	58.3		0	-18.59	29.2	-50.03	-163.94
1011	LdHistones (PEP2018506944)	16	45	KRSADAKSSQURQKK	146.34	145.97	210.81	134.07	183.99		0	-0.37	64.47	-12.27	37.65
1012	LdHistones (PEP2018506944)	17	45	KRSADAKSSQURQKK	283.46	147.42	215.03	137.99	216.68		0	-136.04	-68.43	-145.47	-66.78
1013	LdHistones (PEP2018506944)	16	46	RSADAKSSQURQKKV	140.3	102.77	140.15	92.46	139.23		0	-37.53	-0.15	-47.84	-1.07
1014	LdHistones (PEP2018506944)	17	46	RSADAKSSQURQKKV	142.58	87.55	112.4	59.21	92.32		0	-55.03	-30.18	-83.37	-50.26
1015	LdHistones (PEP2018506944)	16	47	SADAKSSQURQKKVL	95.97	92.98	99.47	28.8	63.87		0	-2.99	3.5	-67.17	-32.1
1016	LdHistones (PEP2018506944)	17	47	SADAKSSQURQKKVL	77.58	74.17	80.3	25.02	64.13		0	-3.41	2.72	-52.56	-13.45
1017	LdHistones (PEP2018506944)	16	48	ADAKSSQURQKKVLR	157.5	155.33	177.38	116.84	24.28		0	-2.17	19.88	-40.66	-133.22
1018	LdHistones (PEP2018506944)	17	48	ADAKSSQURQKKVLR	149.8	169.47	189.75	161.39	12.35		0	19.67	39.95	11.59	-137.45
1019	LdHistones (PEP2018506944)	16	49	DAKSSQURQKKVLRD	148.54	149.01	117.99	127.23	125.07		0	0.47	-30.55	-21.31	-23.47
1020	LdHistones (PEP2018506944)	17	49	DAKSSQURQKKVLRD	156.37	148.98	117.31	154.81	131.28		0	-7.39	-39.06	-1.56	-25.09
1021	LdHistones (PEP2018506944)	16	50	AKSSQURQKKVLRDN	93.98	73.67	13.65	12.75	109.03		0	-20.31	-80.33	-81.23	15.05
1022	LdHistones (PEP2018506944)	17	50	AKSSQURQKKVLRDN	88.64	63.55	42.31	65.85	141.42		0	-25.09	-46.33	-22.79	52.78
1023	LdHistones (PEP2018506944)	16	51	KSSQURQKKVLRDNI	30.05	12.32	0	1.61	41.45		0	-17.73	-30.05	-28.44	11.4
1024	LdHistones (PEP2018506944)	17	51	KSSQURQKKVLRDNI	74.92	10.22	18.33	14.4	66.69		0	-64.7	-56.59	-60.52	-8.23
1025	LdHistones (PEP2018506944)	16	52	SSQURQKKVLRDNIR	98.07	97.54	34.38	60.7	44.22		0	-0.53	-63.69	-37.37	-53.85
1026	LdHistones (PEP2018506944)	17	52	SSQURQKKVLRDNIR	135.09	73.47	59.99	69.11	62.46		0	-61.62	-75.1	-65.98	-72.63
1027	LdHistones (PEP2018506944)	16	53	GKRSADAKSSQKRQU	181.11	128.13	136.45	165.74	98.1		0	-52.98	-44.66	-15.37	-83.01
1028	LdHistones (PEP2018506944)	17	53	GKRSADAKSSQKRQU	148.78	155.73	150.54	156.66	109.85		0	6.95	1.76	7.88	-38.93
1029	LdHistones (PEP2018506944)	16	54	KRSADAKSSQKRQUK	127.51	91.39	85.45	65.15	177.14		0	-36.12	-42.06	-62.36	49.63
1030	LdHistones (PEP2018506944)	17	54	KRSADAKSSQKRQUK	140.21	81.48	121.33	61.23	157.59		0	-58.73	-18.88	-78.98	17.38
1031	LdHistones (PEP2018506944)	16	55	RSADAKSSQKRQUKV	51.98	5.7	35.57	52.28	81.09		0	-46.28	-16.41	0.3	29.11
1032	LdHistones (PEP2018506944)	17	55	RSADAKSSQKRQUKV	68.54	15.9	20.87	25.27	73.36		0	-52.64	-47.67	-43.27	4.82
1033	LdHistones (PEP2018506944)	16	56	SADAKSSQKRQUKVL	11.98	0	58.11	1.82	51.25		0	-11.98	46.13	-10.16	39.27
1034	LdHistones (PEP2018506944)	17	56	SADAKSSQKRQUKVL	0	0	56.59	0	31.5		0	0	56.59	0	31.5
1035	LdHistones (PEP2018506944)	16	57	ADAKSSQKRQUKVLR	111.64	116.45	60.71	105.14	35.77		0	4.81	-50.93	-6.5	-75.87
1036	LdHistones (PEP2018506944)	17	57	ADAKSSQKRQUKVLR	53.21	81.94	45.74	70.21	34.64		0	28.73	-7.47	17	-18.57
1037	LdHistones (PEP2018506944)	16	58	DAKSSQKRQUKVLRD	75.14	75.05	84.85	133.08	140.79		0	-0.09	9.71	57.94	65.65
1038	LdHistones (PEP2018506944)	17	58	DAKSSQKRQUKVLRD	79.1	77.94	112.9	145.09	234.56		0	-1.16	33.8	65.99	155.46
1039	LdHistones (PEP2018506944)	16	59	AKSSQKRQUKVLRDN	0	19.13	62.05	16.61	186.73		0	19.13	62.05	16.61	186.73
1040	LdHistones (PEP2018506944)	17	59	AKSSQKRQUKVLRDN	0	0	14.32	0	239.8		0	0	14.32	0	239.8
1041	LdHistones (PEP2018506944)	16	60	KSSQKRQUKVLRDNI	0	0	63.9	0	259.47		0	0	63.9	0	259.47
1042	LdHistones (PEP2018506944)	17	60	KSSQKRQUKVLRDNI	0	0	0	0	175.13		0	0	0	0	175.13
1043	LdHistones (PEP2018506944)	16	61	SSQKRQUKVLRDNIR	24.5	11.63	72.24	0	12.3		0	-12.87	47.74	-24.5	-12.2
1044	LdHistones (PEP2018506944)	17	61	SSQKRQUKVLRDNIR	59.66	11.16	21.13	0	2.64		0	-48.5	-38.53	-59.66	-57.02
1045	LdHistones (PEP2018506944)	16	62	KRSADAKSSQKRQKU	108.37	103.67	166.07	19.48	30.94		0	-4.7	57.7	-88.89	-77.43
1046	LdHistones (PEP2018506944)	17	62	KRSADAKSSQKRQKU	31.94	59.96	223.85	25.17	42.38		0	28.02	191.91	-6.77	10.44
1047	LdHistones (PEP2018506944)	16	63	RSADAKSSQKRQKUV	31.27	0	0	0	82.5		0	-31.27	-31.27	-31.27	51.23
1048	LdHistones (PEP2018506944)	17	63	RSADAKSSQKRQKUV	0	0	1.43	0	55.84		0	0	1.43	0	55.84
1049	LdHistones (PEP2018506944)	16	64	SADAKSSQKRQKUVL	0	0	0	0	0		0	0	0	0	0
1050	LdHistones (PEP2018506944)	17	64	SADAKSSQKRQKUVL	71	0	0	0	0		0	-71	-71	-71	-71
1051	LdHistones (PEP2018506944)	16	65	ADAKSSQKRQKUVLR	33.43	0	0	0	0		0	-33.43	-33.43	-33.43	-33.43
1052	LdHistones (PEP2018506944)	17	65	ADAKSSQKRQKUVLR	33.65	0	0	0	0		0	-33.65	-33.65	-33.65	-33.65
1053	LdHistones (PEP2018506944)	16	66	DAKSSQKRQKUVLRD	8.33	0	0	0	0		0	-8.33	-8.33	-8.33	-8.33
1054	LdHistones (PEP2018506944)	17	66	DAKSSQKRQKUVLRD	31.43	0	0	0	0		0	-31.43	-31.43	-31.43	-31.43
1055	LdHistones (PEP2018506944)	16	67	AKSSQKRQKUVLRDN	0	0	0	0	29.53		0	0	0	0	29.53
1056	LdHistones (PEP2018506944)	17	67	AKSSQKRQKUVLRDN	0	0	0	0	0		0	0	0	0	0
1057	LdHistones (PEP2018506944)	18	2	KSSQKRQKUVLRDNI	161.15	92.48	80.22	146.87	214.09		0	-68.67	-80.93	-14.28	52.94
1058	LdHistones (PEP2018506944)	19	2	KSSQKRQKUVLRDNI	138.38	79.46	94	172.22	112.3		0	-58.92	-44.38	33.84	-26.08
1059	LdHistones (PEP2018506944)	18	3	SSQKRQKUVLRDNIR	331.18	251.77	224.74	254.93	206.93		0	-79.41	-106.44	-76.25	-124.25
1060	LdHistones (PEP2018506944)	19	3	SSQKRQKUVLRDNIR	302.13	232.79	248.27	309.74	237.02		0	-69.34	-53.86	7.61	-65.11
1061	LdHistones (PEP2018506944)	18	4	AUGKRSTDAKGSQRR	420.54	329.95	351.61	385.69	341.44		0	-90.59	-68.93	-34.85	-79.1
1062	LdHistones (PEP2018506944)	19	4	AUGKRSTDAKGSQRR	408.13	377.85	408.5	415.16	409.69		0	-30.28	0.37	7.03	1.56
1063	LdHistones (PEP2018506944)	18	5	UGKRSTDAKGSQRRQ	367.55	287.91	290.87	403.65	528.04		0	-79.64	-76.68	36.1	160.49
1064	LdHistones (PEP2018506944)	19	5	UGKRSTDAKGSQRRQ	331.63	288.41	306.46	340.58	573.37		0	-43.22	-25.17	8.95	241.74
1065	LdHistones (PEP2018506944)	18	6	AKGURSTDAKGSQRR	403.27	331.8	331.99	406.14	540.98		0	-71.47	-71.28	2.87	137.71
1066	LdHistones (PEP2018506944)	19	6	AKGURSTDAKGSQRR	381.89	329.74	365.13	453.37	545.69		0	-52.15	-16.76	71.48	163.8
1067	LdHistones (PEP2018506944)	18	7	KGURSTDAKGSQRRQ	336.54	261.06	197.65	313.72	568.9		0	-75.48	-138.89	-22.82	232.36
1068	LdHistones (PEP2018506944)	19	7	KGURSTDAKGSQRRQ	345.16	268.65	234.66	300.87	550.24		0	-76.51	-110.5	-44.29	205.08
1069	LdHistones (PEP2018506944)	18	8	GURSTDAKGSQRRQK	378.57	305.58	427.18	340.21	440.72		0	-72.99	48.61	-38.36	62.15
1070	LdHistones (PEP2018506944)	19	8	GURSTDAKGSQRRQK	410.78	300.77	398.81	343.56	485.74		0	-110.01	-11.97	-67.22	74.96
1071	LdHistones (PEP2018506944)	18	9	URSTDAKGSQRRQKK	373.64	239.62	290.27	332.97	498.22		0	-134.02	-83.37	-40.67	124.58
1072	LdHistones (PEP2018506944)	19	9	URSTDAKGSQRRQKK	342.46	293.62	335.24	341.09	564.24		0	-48.84	-7.22	-1.37	221.78
1073	LdHistones (PEP2018506944)	18	10	AKGKRSTDAUGSQRR	401.56	301.59	327.94	407.53	427.34		0	-99.97	-73.62	5.97	25.78
1074	LdHistones (PEP2018506944)	19	10	AKGKRSTDAUGSQRR	345.35	327.03	300.84	439.72	545.64		0	-18.32	-44.51	94.37	200.29
1075	LdHistones (PEP2018506944)	18	11	KGKRSTDAUGSQRRQ	330.98	225.24	213.25	314.2	466.03		0	-105.74	-117.73	-16.78	135.05
1076	LdHistones (PEP2018506944)	19	11	KGKRSTDAUGSQRRQ	281.75	208.53	178.91	294.3	555.41		0	-73.22	-102.84	12.55	273.66
1077	LdHistones (PEP2018506944)	18	12	GKRSTDAUGSQRRQK	336.33	259.42	221.7	312.82	402.58		0	-76.91	-114.63	-23.51	66.25
1078	LdHistones (PEP2018506944)	19	12	GKRSTDAUGSQRRQK	321.11	254.75	221.25	300.71	361.36		0	-66.36	-99.86	-20.4	40.25
1079	LdHistones (PEP2018506944)	18	13	KRSTDAUGSQRRQKK	346.21	288.95	409.67	308.75	287.51		0	-57.26	63.46	-37.46	-58.7
1080	LdHistones (PEP2018506944)	19	13	KRSTDAUGSQRRQKK	339.29	257.81	378.31	331.15	319.91		0	-81.48	39.02	-8.14	-19.38
1081	LdHistones (PEP2018506944)	18	14	RSTDAUGSQRRQKKV	289.17	192.37	289.45	228.9	352.91		0	-96.8	0.28	-60.27	63.74
1082	LdHistones (PEP2018506944)	19	14	RSTDAUGSQRRQKKV	259.99	209.06	288.97	297.22	340.57		0	-50.93	28.98	37.23	80.58
1083	LdHistones (PEP2018506944)	18	15	STDAUGSQRRQKKVL	268.19	202.23	218.63	244.2	272.62		0	-65.96	-49.56	-23.99	4.43
1084	LdHistones (PEP2018506944)	19	15	STDAUGSQRRQKKVL	290.12	232.57	215.62	263.45	353.39		0	-57.55	-74.5	-26.67	63.27
1085	LdHistones (PEP2018506944)	18	16	TDAUGSQRRQKKVLR	440.94	297.44	351.9	385.26	266.43		0	-143.5	-89.04	-55.68	-174.51
1086	LdHistones (PEP2018506944)	19	16	TDAUGSQRRQKKVLR	398.67	319.67	336.49	391.66	242.62		0	-79	-62.18	-7.01	-156.05
1087	LdHistones (PEP2018506944)	18	17	DAUGSQRRQKKVLRD	436.83	320.69	303.29	392.04	454.28		0	-116.14	-133.54	-44.79	17.45
1088	LdHistones (PEP2018506944)	19	17	DAUGSQRRQKKVLRD	439.24	330.14	310.24	376.31	434.71		0	-109.1	-129	-62.93	-4.53
1089	LdHistones (PEP2018506944)	18	18	AUGSQRRQKKVLRDN	223.15	125.29	194.89	186.12	443.46		0	-97.86	-28.26	-37.03	220.31
1090	LdHistones (PEP2018506944)	19	18	AUGSQRRQKKVLRDN	244.13	176.21	128.05	260.07	475.11		0	-67.92	-116.08	15.94	230.98
1091	LdHistones (PEP2018506944)	18	19	UGSQRRQKKVLRDNI	228.22	152.54	215.13	215.89	264.32		0	-75.68	-13.09	-12.33	36.1
1092	LdHistones (PEP2018506944)	19	19	UGSQRRQKKVLRDNI	246.62	133.13	151.38	226.25	301.7		0	-113.49	-95.24	-20.37	55.08
1093	LdHistones (PEP2018506944)	18	20	GKRSTDAKGSQRRQU	272.78	283.49	302.85	301.88	327.32		0	10.71	30.07	29.1	54.54
1094	LdHistones (PEP2018506944)	19	20	GKRSTDAKGSQRRQU	321.14	224.44	289.51	296.81	345.29		0	-96.7	-31.63	-24.33	24.15
1095	LdHistones (PEP2018506944)	18	21	KRSTDAKGSQRRQUK	268.89	234.24	346.49	241.63	337.4		0	-34.65	77.6	-27.26	68.51
1096	LdHistones (PEP2018506944)	19	21	KRSTDAKGSQRRQUK	239.35	207.09	274	216.14	352.04		0	-32.26	34.65	-23.21	112.69
1097	LdHistones (PEP2018506944)	18	22	RSTDAKGSQRRQUKV	175.63	133	195.82	110.09	234.43		0	-42.63	20.19	-65.54	58.8
1098	LdHistones (PEP2018506944)	19	22	RSTDAKGSQRRQUKV	161.52	93.72	133.53	121.35	274.26		0	-67.8	-27.99	-40.17	112.74
1099	LdHistones (PEP2018506944)	18	23	STDAKGSQRRQUKVL	201.68	144.13	196.23	172.12	222.76		0	-57.55	-5.45	-29.56	21.08
1100	LdHistones (PEP2018506944)	19	23	STDAKGSQRRQUKVL	207.24	109.25	173.57	133.75	138.7		0	-97.99	-33.67	-73.49	-68.54
1101	LdHistones (PEP2018506944)	18	24	TDAKGSQRRQUKVLR	326.23	262.38	353.72	317.39	203.02		0	-63.85	27.49	-8.84	-123.21
1102	LdHistones (PEP2018506944)	19	24	TDAKGSQRRQUKVLR	316.11	264.73	278.49	290.23	201.47		0	-51.38	-37.62	-25.88	-114.64
1103	LdHistones (PEP2018506944)	18	25	DAKGSQRRQUKVLRD	303.65	229.12	226.31	254.83	306.35		0	-74.53	-77.34	-48.82	2.7
1104	LdHistones (PEP2018506944)	19	25	DAKGSQRRQUKVLRD	256.1	188.03	202.96	265.21	326.83		0	-68.07	-53.14	9.11	70.73
1105	LdHistones (PEP2018506944)	18	26	AKGSQRRQUKVLRDN	144.41	80.07	183.03	141.19	257.73		0	-64.34	38.62	-3.22	113.32
1106	LdHistones (PEP2018506944)	19	26	AKGSQRRQUKVLRDN	121.97	40.93	149.43	152.11	264.81		0	-81.04	27.46	30.14	142.84
1107	LdHistones (PEP2018506944)	18	27	KGSQRRQUKVLRDNI	214.14	94.76	195.64	226.51	125.12		0	-119.38	-18.5	12.37	-89.02
1108	LdHistones (PEP2018506944)	19	27	KGSQRRQUKVLRDNI	191.36	83.42	129.83	129.91	151.9		0	-107.94	-61.53	-61.45	-39.46
1109	LdHistones (PEP2018506944)	18	28	GSQRRQUKVLRDNIR	275.68	225.23	256.29	246.39	256.36		0	-50.45	-19.39	-29.29	-19.32
1110	LdHistones (PEP2018506944)	19	28	GSQRRQUKVLRDNIR	248.97	186.03	228.2	228.79	186.93		0	-62.94	-20.77	-20.18	-62.04
1111	LdHistones (PEP2018506944)	18	29	KRSTDAKGSQRRQKU	315.32	233.42	311.14	214.44	304.22		0	-81.9	-4.18	-100.88	-11.1
1112	LdHistones (PEP2018506944)	19	29	KRSTDAKGSQRRQKU	310.86	249.99	327.06	207.2	240.33		0	-60.87	16.2	-103.66	-70.53
1113	LdHistones (PEP2018506944)	18	30	RSTDAKGSQRRQKUV	239.05	159.35	171.11	128.16	262.52		0	-79.7	-67.94	-110.89	23.47
1114	LdHistones (PEP2018506944)	19	30	RSTDAKGSQRRQKUV	189.75	105.7	186.7	157.63	252.23		0	-84.05	-3.05	-32.12	62.48
1115	LdHistones (PEP2018506944)	18	31	STDAKGSQRRQKUVL	179.3	92.78	131.11	118.08	180.96		0	-86.52	-48.19	-61.22	1.66
1116	LdHistones (PEP2018506944)	19	31	STDAKGSQRRQKUVL	212.8	75.09	110	117.92	165.48		0	-137.71	-102.8	-94.88	-47.32
1117	LdHistones (PEP2018506944)	18	32	TDAKGSQRRQKUVLR	289	223.75	235.37	264.85	142.41		0	-65.25	-53.63	-24.15	-146.59
1118	LdHistones (PEP2018506944)	19	32	TDAKGSQRRQKUVLR	304.83	204.42	239.31	277.63	130.21		0	-100.41	-65.52	-27.2	-174.62
1119	LdHistones (PEP2018506944)	18	33	DAKGSQRRQKUVLRD	261.41	170.61	175.26	250.05	267.64		0	-90.8	-86.15	-11.36	6.23
1120	LdHistones (PEP2018506944)	19	33	DAKGSQRRQKUVLRD	256.94	187.85	209.91	200.67	285.03		0	-69.09	-47.03	-56.27	28.09
1121	LdHistones (PEP2018506944)	18	34	AKGSQRRQKUVLRDN	143.78	66.53	94.86	129.49	308.22		0	-77.25	-48.92	-14.29	164.44
1122	LdHistones (PEP2018506944)	19	34	AKGSQRRQKUVLRDN	123.88	68.16	40.79	132.85	304.23		0	-55.72	-83.09	8.97	180.35
1123	LdHistones (PEP2018506944)	18	35	KGSQRRQKUVLRDNI	135.6	73.6	199.58	114.84	164.24		0	-62	63.98	-20.76	28.64
1124	LdHistones (PEP2018506944)	19	35	KGSQRRQKUVLRDNI	141.54	82.4	103.56	198.4	200.68		0	-59.14	-37.98	56.86	59.14
1125	LdHistones (PEP2018506944)	18	36	GSQRRQKUVLRDNIR	214.14	165.98	192.73	160.49	127.14		0	-48.16	-21.41	-53.65	-87
1126	LdHistones (PEP2018506944)	19	36	GSQRRQKUVLRDNIR	262.52	212.42	236.89	235.67	263.56		0	-50.1	-25.63	-26.85	1.04
1127	LdHistones (PEP2018506944)	18	37	AUGKRSADAKGSQKR	263.05	226.1	260.73	239.87	155.32		0	-36.95	-2.32	-23.18	-107.73
1128	LdHistones (PEP2018506944)	19	37	AUGKRSADAKGSQKR	286.6	255.19	276.74	246.49	233.95		0	-31.41	-9.86	-40.11	-52.65
1129	LdHistones (PEP2018506944)	18	38	UGKRSADAKGSQKRQ	425.58	165.75	217.16	237.04	178.96		0	-259.83	-208.42	-188.54	-246.62
1130	LdHistones (PEP2018506944)	19	38	UGKRSADAKGSQKRQ	201.95	166.63	221.75	169.76	251.2		0	-35.32	19.8	-32.19	49.25
1131	LdHistones (PEP2018506944)	18	39	AKGURSADAKGSQKR	297.96	188.39	264.4	243.73	265.4		0	-109.57	-33.56	-54.23	-32.56
1132	LdHistones (PEP2018506944)	19	39	AKGURSADAKGSQKR	252.53	215.23	221.65	233.25	303.48		0	-37.3	-30.88	-19.28	50.95
1133	LdHistones (PEP2018506944)	18	40	KGURSADAKGSQKRQ	223.47	178.01	187.65	120.56	249.59		0	-45.46	-35.82	-102.91	26.12
1134	LdHistones (PEP2018506944)	19	40	KGURSADAKGSQKRQ	205.2	142.73	152.68	125.27	267.9		0	-62.47	-52.52	-79.93	62.7
1135	LdHistones (PEP2018506944)	18	41	GURSADAKGSQKRQK	252.01	227.04	262.97	215	93.15		0	-24.97	10.96	-37.01	-158.86
1136	LdHistones (PEP2018506944)	19	41	GURSADAKGSQKRQK	219.02	206.96	231.57	182.93	89.93		0	-12.06	12.55	-36.09	-129.09
1137	LdHistones (PEP2018506944)	18	42	URSADAKGSQKRQKK	219.65	215.71	304.44	195.14	198.77		0	-3.94	84.79	-24.51	-20.88
1138	LdHistones (PEP2018506944)	19	42	URSADAKGSQKRQKK	238.76	191.67	274.74	172.31	239.66		0	-47.09	35.98	-66.45	0.9
1139	LdHistones (PEP2018506944)	18	43	AKGKRSADAUGSQKR	231.48	224.37	249.63	162.61	204.55		0	-7.11	18.15	-68.87	-26.93
1140	LdHistones (PEP2018506944)	19	43	AKGKRSADAUGSQKR	221.68	217.96	177.43	174.14	245.89		0	-3.72	-44.25	-47.54	24.21
1141	LdHistones (PEP2018506944)	18	44	KGKRSADAUGSQKRQ	214.62	189.27	197.18	210.03	168.03		0	-25.35	-17.44	-4.59	-46.59
1142	LdHistones (PEP2018506944)	19	44	KGKRSADAUGSQKRQ	205.28	168.3	125.78	145.25	193.88		0	-36.98	-79.5	-60.03	-11.4
1143	LdHistones (PEP2018506944)	18	45	GKRSADAUGSQKRQK	157.82	221.26	232.16	189.93	240.5		0	63.44	74.34	32.11	82.68
1144	LdHistones (PEP2018506944)	19	45	GKRSADAUGSQKRQK	193.77	220.24	190.84	171.56	225.76		0	26.47	-2.93	-22.21	31.99
1145	LdHistones (PEP2018506944)	18	46	KRSADAUGSQKRQKK	230.24	177.6	229.07	149.87	147.05		0	-52.64	-1.17	-80.37	-83.19
1146	LdHistones (PEP2018506944)	19	46	KRSADAUGSQKRQKK	198.2	231.68	241.61	155.12	201.17		0	33.48	43.41	-43.08	2.97
1147	LdHistones (PEP2018506944)	18	47	RSADAUGSQKRQKKV	151.24	77.61	83.53	47.23	165.06		0	-73.63	-67.71	-104.01	13.82
1148	LdHistones (PEP2018506944)	19	47	RSADAUGSQKRQKKV	99.52	103.95	85.28	47.49	224.6		0	4.43	-14.24	-52.03	125.08
1149	LdHistones (PEP2018506944)	18	48	SADAUGSQKRQKKVL	96.27	53.56	13.39	46.43	42.51		0	-42.71	-82.88	-49.84	-53.76
1150	LdHistones (PEP2018506944)	19	48	SADAUGSQKRQKKVL	65.32	71.95	26.04	0	63.78		0	6.63	-39.28	-65.32	-1.54
1151	LdHistones (PEP2018506944)	18	49	ADAUGSQKRQKKVLR	227.76	124.59	125.29	172.84	6.21		0	-103.17	-102.47	-54.92	-221.55
1152	LdHistones (PEP2018506944)	19	49	ADAUGSQKRQKKVLR	166.6	179.6	133.4	175.9	7.68		0	13	-33.2	9.3	-158.92
1153	LdHistones (PEP2018506944)	18	50	DAUGSQKRQKKVLRD	252.28	142.73	135.6	232.69	174.34		0	-109.55	-116.68	-19.59	-77.94
1154	LdHistones (PEP2018506944)	19	50	DAUGSQKRQKKVLRD	233.64	180.51	146.73	177.45	200.13		0	-53.13	-86.91	-56.19	-33.51
1155	LdHistones (PEP2018506944)	18	51	AUGSQKRQKKVLRDN	121.72	54.52	86.68	153.22	200.17		0	-67.2	-35.04	31.5	78.45
1156	LdHistones (PEP2018506944)	19	51	AUGSQKRQKKVLRDN	106.32	88.03	56.33	98.03	224.44		0	-18.29	-49.99	-8.29	118.12
1157	LdHistones (PEP2018506944)	18	52	UGSQKRQKKVLRDNI	112.6	31.26	64.73	121.39	145.7		0	-81.34	-47.87	8.79	33.1
1158	LdHistones (PEP2018506944)	19	52	UGSQKRQKKVLRDNI	63.91	15.52	33.07	97.1	159.34		0	-48.39	-30.84	33.19	95.43
1159	LdHistones (PEP2018506944)	18	53	AKGKRSADAKGSQUR	219.15	131.94	167.45	181.85	197.65		0	-87.21	-51.7	-37.3	-21.5
1160	LdHistones (PEP2018506944)	19	53	AKGKRSADAKGSQUR	181.14	121.38	158.14	148.13	187.39		0	-59.76	-23	-33.01	6.25
1161	LdHistones (PEP2018506944)	18	54	KGKRSADAKGSQURQ	107.12	90.6	97.93	80.89	153.1		0	-16.52	-9.19	-26.23	45.98
1162	LdHistones (PEP2018506944)	19	54	KGKRSADAKGSQURQ	74.19	52.62	94.06	76.29	176.53		0	-21.57	19.87	2.1	102.34
1163	LdHistones (PEP2018506944)	18	55	GKRSADAKGSQURQK	214.53	115.6	183.29	115.32	90.56		0	-98.93	-31.24	-99.21	-123.97
1164	LdHistones (PEP2018506944)	19	55	GKRSADAKGSQURQK	162.82	147.37	148.38	134.53	116.31		0	-15.45	-14.44	-28.29	-46.51
1165	LdHistones (PEP2018506944)	18	56	KRSADAKGSQURQKK	144.08	77.9	145.49	105.77	124.35		0	-66.18	1.41	-38.31	-19.73
1166	LdHistones (PEP2018506944)	19	56	KRSADAKGSQURQKK	152.14	107.97	117.58	89.8	125.18		0	-44.17	-34.56	-62.34	-26.96
1167	LdHistones (PEP2018506944)	18	57	RSADAKGSQURQKKV	77.87	30.1	42.69	10.43	14.4		0	-47.77	-35.18	-67.44	-63.47
1168	LdHistones (PEP2018506944)	19	57	RSADAKGSQURQKKV	74.09	51.19	55.88	47.1	19.38		0	-22.9	-18.21	-26.99	-54.71
1169	LdHistones (PEP2018506944)	18	58	SADAKGSQURQKKVL	67.91	0	0	3.62	50.55		0	-67.91	-67.91	-64.29	-17.36
1170	LdHistones (PEP2018506944)	19	58	SADAKGSQURQKKVL	7.19	0	0	5.46	29.73		0	-7.19	-7.19	-1.73	22.54
1171	LdHistones (PEP2018506944)	18	59	ADAKGSQURQKKVLR	153.15	68.76	86.81	75.55	11.94		0	-84.39	-66.34	-77.6	-141.21
1172	LdHistones (PEP2018506944)	19	59	ADAKGSQURQKKVLR	135.81	95.01	89.8	128.54	0		0	-40.8	-46.01	-7.27	-135.81
1173	LdHistones (PEP2018506944)	18	60	DAKGSQURQKKVLRD	154.92	37.13	73.18	110.79	142.08		0	-117.79	-81.74	-44.13	-12.84
1174	LdHistones (PEP2018506944)	19	60	DAKGSQURQKKVLRD	154.72	96.09	79.58	104.78	118.61		0	-58.63	-75.14	-49.94	-36.11
1175	LdHistones (PEP2018506944)	18	61	AKGSQURQKKVLRDN	67.41	0	0	0	110.25		0	-67.41	-67.41	-67.41	42.84
1176	LdHistones (PEP2018506944)	19	61	AKGSQURQKKVLRDN	22.97	0	0	0	143.96		0	-22.97	-22.97	-22.97	120.99
1177	LdHistones (PEP2018506944)	18	62	KGSQURQKKVLRDNI	27.52	0	0	0	0		0	-27.52	-27.52	-27.52	-27.52
1178	LdHistones (PEP2018506944)	19	62	KGSQURQKKVLRDNI	28.36	0	0	11.61	0		0	-28.36	-28.36	-16.75	-28.36
1179	LdHistones (PEP2018506944)	18	63	GSQURQKKVLRDNIR	695.57	17.12	0	0	4.34		0	-678.45	-695.57	-695.57	-691.23
1180	LdHistones (PEP2018506944)	19	63	GSQURQKKVLRDNIR	107.23	31.32	4.65	61.94	8.46		0	-75.91	-102.58	-45.29	-98.77
1181	LdHistones (PEP2018506944)	18	64	GKRSADAKGSQKRQU	148.52	9.13	3.42	0	0		0	-139.39	-145.1	-148.52	-148.52
1182	LdHistones (PEP2018506944)	19	64	GKRSADAKGSQKRQU	37.91	6.01	30.55	15.56	18.12		0	-31.9	-7.36	-22.35	-19.79
1183	LdHistones (PEP2018506944)	18	65	KRSADAKGSQKRQUK	68.93	0	0	0	0		0	-68.93	-68.93	-68.93	-68.93
1184	LdHistones (PEP2018506944)	19	65	KRSADAKGSQKRQUK	53.34	0	0	0	161.64		0	-53.34	-53.34	-53.34	108.3
1185	LdHistones (PEP2018506944)	18	66	RSADAKGSQKRQUKV	41.77	0	0	0	0		0	-41.77	-41.77	-41.77	-41.77
1186	LdHistones (PEP2018506944)	19	66	RSADAKGSQKRQUKV	0	0	0	0	0		0	0	0	0	0
1187	LdHistones (PEP2018506944)	18	67	SADAKGSQKRQUKVL	0	0	0	0	0		0	0	0	0	0
1188	LdHistones (PEP2018506944)	19	67	SADAKGSQKRQUKVL	0	0	0	0	0		0	0	0	0	0
1189	LdHistones (PEP2018506944)	20	2	ADAKGSQKRQUKVLR	332.42	223.26	220.37	336.13	308.17		0	-109.16	-112.05	3.71	-24.25
1190	LdHistones (PEP2018506944)	21	2	ADAKGSQKRQUKVLR	327.24	219.4	289.31	291.97	151.93		0	-107.84	-37.93	-35.27	-175.31
1191	LdHistones (PEP2018506944)	20	3	DAKGSQKRQUKVLRD	270.1	182.28	224.67	340.79	419.61		0	-87.82	-45.43	70.69	149.51
1192	LdHistones (PEP2018506944)	21	3	DAKGSQKRQUKVLRD	288.83	201.77	241.05	295.08	487.13		0	-87.06	-47.78	6.25	198.3
1193	LdHistones (PEP2018506944)	20	4	AKGSQKRQUKVLRDN	239.15	117.74	153.72	240.61	501.26		0	-121.41	-85.43	1.46	262.11
1194	LdHistones (PEP2018506944)	21	4	AKGSQKRQUKVLRDN	249.41	164.28	205.52	221.85	526.85		0	-85.13	-43.89	-27.56	277.44
1195	LdHistones (PEP2018506944)	20	5	KGSQKRQUKVLRDNI	193.85	116.97	115.38	214.13	460.82		0	-76.88	-78.47	20.28	266.97
1196	LdHistones (PEP2018506944)	21	5	KGSQKRQUKVLRDNI	171.69	127.97	154.51	205.72	422.36		0	-43.72	-17.18	34.03	250.67
1197	LdHistones (PEP2018506944)	20	6	GSQKRQUKVLRDNIR	376.8	265.91	260.42	366.48	468.93		0	-110.89	-116.38	-10.32	92.13
1198	LdHistones (PEP2018506944)	21	6	GSQKRQUKVLRDNIR	326.56	230.26	242.44	252.97	379.89		0	-96.3	-84.12	-73.59	53.33
1199	LdHistones (PEP2018506944)	20	7	KRSADAKGSQKRQKU	374.33	252.64	366.16	363.59	462.88		0	-121.69	-8.17	-10.74	88.55
1200	LdHistones (PEP2018506944)	21	7	KRSADAKGSQKRQKU	306.27	239.5	328.14	293.65	451.88		0	-66.77	21.87	-12.62	145.61
1201	LdHistones (PEP2018506944)	20	8	RSADAKGSQKRQKUV	283.55	192.09	242.64	256.96	484.16		0	-91.46	-40.91	-26.59	200.61
1202	LdHistones (PEP2018506944)	21	8	RSADAKGSQKRQKUV	242.94	141.18	180.34	194.83	472.18		0	-101.76	-62.6	-48.11	229.24
1203	LdHistones (PEP2018506944)	20	9	SADAKGSQKRQKUVL	184.04	141.58	138.08	180.21	466.08		0	-42.46	-45.96	-3.83	282.04
1204	LdHistones (PEP2018506944)	21	9	SADAKGSQKRQKUVL	209.74	91.16	101.25	143.97	367.48		0	-118.58	-108.49	-65.77	157.74
1205	LdHistones (PEP2018506944)	20	10	ADAKGSQKRQKUVLR	329.31	256.52	247.27	376.06	364.06		0	-72.79	-82.04	46.75	34.75
1206	LdHistones (PEP2018506944)	21	10	ADAKGSQKRQKUVLR	319.48	211.83	232.03	287.59	299.49		0	-107.65	-87.45	-31.89	-19.99
1207	LdHistones (PEP2018506944)	20	11	DAKGSQKRQKUVLRD	216.34	122.18	118.93	284.25	635.4		0	-94.16	-97.41	67.91	419.06
1208	LdHistones (PEP2018506944)	21	11	DAKGSQKRQKUVLRD	260.92	145.01	113.55	287.68	505.18		0	-115.91	-147.37	26.76	244.26
1209	LdHistones (PEP2018506944)	20	12	AKGSQKRQKUVLRDN	152.43	84.38	92.65	215.79	542.81		0	-68.05	-59.78	63.36	390.38
1210	LdHistones (PEP2018506944)	21	12	AKGSQKRQKUVLRDN	139.45	92.78	43.44	155.3	494.85		0	-46.67	-96.01	15.85	355.4
1211	LdHistones (PEP2018506944)	20	13	KGSQKRQKUVLRDNI	201.87	98.17	143.07	247.11	442		0	-103.7	-58.8	45.24	240.13
1212	LdHistones (PEP2018506944)	21	13	KGSQKRQKUVLRDNI	177.73	122.47	130.47	189.69	360.24		0	-55.26	-47.26	11.96	182.51
1213	LdHistones (PEP2018506944)	20	14	GSQKRQKUVLRDNIR	300.09	242.51	248.53	298.33	315.25		0	-57.58	-51.56	-1.76	15.16
1214	LdHistones (PEP2018506944)	21	14	GSQKRQKUVLRDNIR	333.67	271.8	236.17	257.32	336.3		0	-61.87	-97.5	-76.35	2.63
1215	LdHistones (PEP2018506944)	20	15	AUGKRSADAKGSQRR	355.1	276.08	293.41	338.9	439.94		0	-79.02	-61.69	-16.2	84.84
1216	LdHistones (PEP2018506944)	21	15	AUGKRSADAKGSQRR	330.63	305.71	315.9	335.72	471.25		0	-24.92	-14.73	5.09	140.62
1217	LdHistones (PEP2018506944)	20	16	UGKRSADAKGSQRRQ	261.68	260.14	258.48	368.92	449.28		0	-1.54	-3.2	107.24	187.6
1218	LdHistones (PEP2018506944)	21	16	UGKRSADAKGSQRRQ	263.12	230.41	217.94	297.18	533.98		0	-32.71	-45.18	34.06	270.86
1219	LdHistones (PEP2018506944)	20	17	AKGURSADAKGSQRR	381.64	359.37	360.43	399.19	547.29		0	-22.27	-21.21	17.55	165.65
1220	LdHistones (PEP2018506944)	21	17	AKGURSADAKGSQRR	359.38	313.35	398.66	369.57	547.27		0	-46.03	39.28	10.19	187.89
1221	LdHistones (PEP2018506944)	20	18	KGURSADAKGSQRRQ	314.47	220.14	175.76	300.27	540.1		0	-94.33	-138.71	-14.2	225.63
1222	LdHistones (PEP2018506944)	21	18	KGURSADAKGSQRRQ	285.17	245.51	260.98	262	784.78		0	-39.66	-24.19	-23.17	499.61
1223	LdHistones (PEP2018506944)	20	19	GURSADAKGSQRRQK	333.5	255.17	308.27	267.98	404.71		0	-78.33	-25.23	-65.52	71.21
1224	LdHistones (PEP2018506944)	21	19	GURSADAKGSQRRQK	306.98	276.82	290.95	258.22	426.46		0	-30.16	-16.03	-48.76	119.48
1225	LdHistones (PEP2018506944)	20	20	URSADAKGSQRRQKK	343.5	262.41	359.78	289.54	380.22		0	-81.09	16.28	-53.96	36.72
1226	LdHistones (PEP2018506944)	21	20	URSADAKGSQRRQKK	306.19	272.91	367.61	264.43	438.31		0	-33.28	61.42	-41.76	132.12
1227	LdHistones (PEP2018506944)	20	21	AKGKRSADAUGSQRR	375.47	234.1	270.94	281.07	401.67		0	-141.37	-104.53	-94.4	26.2
1228	LdHistones (PEP2018506944)	21	21	AKGKRSADAUGSQRR	384.41	294.46	303.82	322.62	434.79		0	-89.95	-80.59	-61.79	50.38
1229	LdHistones (PEP2018506944)	20	22	KGKRSADAUGSQRRQ	308.82	174.75	256.65	224.35	327.87		0	-134.07	-52.17	-84.47	19.05
1230	LdHistones (PEP2018506944)	21	22	KGKRSADAUGSQRRQ	249.09	181.7	329.9	264.01	383.44		0	-67.39	80.81	14.92	134.35
1231	LdHistones (PEP2018506944)	20	23	GKRSADAUGSQRRQK	338.59	232.44	244.02	206.98	307.15		0	-106.15	-94.57	-131.61	-31.44
1232	LdHistones (PEP2018506944)	21	23	GKRSADAUGSQRRQK	341.01	248.11	326.34	230.31	312.5		0	-92.9	-14.67	-110.7	-28.51
1233	LdHistones (PEP2018506944)	20	24	KRSADAUGSQRRQKK	252.23	228.75	338.6	175.64	307.34		0	-23.48	86.37	-76.59	55.11
1234	LdHistones (PEP2018506944)	21	24	KRSADAUGSQRRQKK	255.62	227.21	427.21	128.15	370.93		0	-28.41	171.59	-127.47	115.31
1235	LdHistones (PEP2018506944)	20	25	RSADAUGSQRRQKKV	187.9	145.27	195.67	173.97	236.16		0	-42.63	7.77	-13.93	48.26
1236	LdHistones (PEP2018506944)	21	25	RSADAUGSQRRQKKV	212.78	225.59	215.62	184.44	242.4		0	12.81	2.84	-28.34	29.62
1237	LdHistones (PEP2018506944)	20	26	SADAUGSQRRQKKVL	220.15	151.94	79.75	204.79	187.19		0	-68.21	-140.4	-15.36	-32.96
1238	LdHistones (PEP2018506944)	21	26	SADAUGSQRRQKKVL	216.88	210.08	160.65	228.94	335.17		0	-6.8	-56.23	12.06	118.29
1239	LdHistones (PEP2018506944)	20	27	ADAUGSQRRQKKVLR	310.49	251.31	224.33	261.29	173.86		0	-59.18	-86.16	-49.2	-136.63
1240	LdHistones (PEP2018506944)	21	27	ADAUGSQRRQKKVLR	351.99	333.81	344.46	277.13	176.27		0	-18.18	-7.53	-74.86	-175.72
1241	LdHistones (PEP2018506944)	20	28	GKRSADAKGSQRRQU	355.57	211.05	348.73	279.1	372.67		0	-144.52	-6.84	-76.47	17.1
1242	LdHistones (PEP2018506944)	21	28	GKRSADAKGSQRRQU	372.11	238.03	330.19	221.29	387.56		0	-134.08	-41.92	-150.82	15.45
1243	LdHistones (PEP2018506944)	20	29	KRSADAKGSQRRQUK	290.15	220.09	309.62	204.89	343.42		0	-70.06	19.47	-85.26	53.27
1244	LdHistones (PEP2018506944)	21	29	KRSADAKGSQRRQUK	241.25	175.38	283.77	167.15	365.75		0	-65.87	42.52	-74.1	124.5
1245	LdHistones (PEP2018506944)	20	30	RSADAKGSQRRQUKV	230.41	123.64	175.86	141.3	245.13		0	-106.77	-54.55	-89.11	14.72
1246	LdHistones (PEP2018506944)	21	30	RSADAKGSQRRQUKV	174.51	131	191.66	102.52	181.89		0	-43.51	17.15	-71.99	7.38
1247	LdHistones (PEP2018506944)	20	31	SADAKGSQRRQUKVL	192.2	89.9	114.32	127.74	192.46		0	-102.3	-77.88	-64.46	0.26
1248	LdHistones (PEP2018506944)	21	31	SADAKGSQRRQUKVL	155.65	89.38	131.65	101.56	159.93		0	-66.27	-24	-54.09	4.28
1249	LdHistones (PEP2018506944)	20	32	ADAKGSQRRQUKVLR	354.37	219.74	261.44	235.82	144.72		0	-134.63	-92.93	-118.55	-209.65
1250	LdHistones (PEP2018506944)	21	32	ADAKGSQRRQUKVLR	291.02	217.32	216.78	201.15	150.98		0	-73.7	-74.24	-89.87	-140.04
1251	LdHistones (PEP2018506944)	20	33	KRSADAKGSQRRQKU	288.06	194.64	331.77	172.06	330.23		0	-93.42	43.71	-116	42.17
1252	LdHistones (PEP2018506944)	21	33	KRSADAKGSQRRQKU	249.84	182.8	323.17	182.58	315.63		0	-67.04	73.33	-67.26	65.79
1253	LdHistones (PEP2018506944)	20	34	RSADAKGSQRRQKUV	228.37	118.89	113.44	142.2	260.37		0	-109.48	-114.93	-86.17	32
1254	LdHistones (PEP2018506944)	21	34	RSADAKGSQRRQKUV	215.44	131.95	180.38	128.96	183.94		0	-83.49	-35.06	-86.48	-31.5
1255	LdHistones (PEP2018506944)	20	35	SADAKGSQRRQKUVL	216.71	83.38	96.39	152.76	206.8		0	-133.33	-120.32	-63.95	-9.91
1256	LdHistones (PEP2018506944)	21	35	SADAKGSQRRQKUVL	163.41	99.21	130.47	75.83	147.36		0	-64.2	-32.94	-87.58	-16.05
1257	LdHistones (PEP2018506944)	20	36	ADAKGSQRRQKUVLR	283.82	167.52	261.24	261.83	181.87		0	-116.3	-22.58	-21.99	-101.95
1258	LdHistones (PEP2018506944)	21	36	ADAKGSQRRQKUVLR	267.42	192.31	257	155.94	153.54		0	-75.11	-10.42	-111.48	-113.88

## Sheet: Sheet3
Row Number	Peptide	LdBD2 Green Foreground Mean	LdBD5_1Green Foreground Mean	Ld5_2aGreen Foreground Mean
1	ATPRSAKKSARKSGS	-114.21	-93.66	-118.02
2	ATPRSAKKSARKSGS	-40.37	-27.35	-74.04
3	TPRSAKKSARKSGSK	-115.24	-52.97	-76.56
4	TPRSAKKSARKSGSK	-87.1	9.57	-60.95
5	PRSAKKSARKSGSKS	-96.83	-52.5	-85.9
6	PRSAKKSARKSGSKS	-48.51	15.15	-37.96
7	RSAKKSARKSGSKSA	-47.1	-41.31	26.69
8	RSAKKSARKSGSKSA	-40.32	-5.36	2.48
9	SAKKSARKSGSKSAK	-127.87	-68.31	-74.47
10	SAKKSARKSGSKSAK	-48.84	16.08	21.18
11	AKKSARKSGSKSAKC	-64.56	50.62	-49.8
12	AKKSARKSGSKSAKC	-37.35	133.85	-37.18
13	KKSARKSGSKSAKCG	-92.2	72.46	-44.22
14	KKSARKSGSKSAKCG	-17.74	94.25	-25.27
15	KSARKSGSKSAKCGL	-44.3	36.44	3.83
16	KSARKSGSKSAKCGL	-120.24	-48.94	-107.16
17	SARKSGSKSAKCGLI	-146.06	-55.47	-79.81
18	SARKSGSKSAKCGLI	-108.76	-39.1	-99.93
19	ARKSGSKSAKCGLIF	-49.6	-10	-4.16
20	ARKSGSKSAKCGLIF	-79.43	-54.4	-74.64
21	RKSGSKSAKCGLIFP	-165.35	-72.76	-120.99
22	RKSGSKSAKCGLIFP	-78.76	-41.6	-49.26
23	ASSRKASNPHKSHRK	-61.49	2.33	-70.18
24	ASSRKASNPHKSHRK	-55.89	32.27	-86.84
25	SSRKASNPHKSHRKP	-23.07	17.76	-45.12
26	SSRKASNPHKSHRKP	-50.52	46.32	-93.12
27	SRKASNPHKSHRKPK	-56.51	48.21	-82.06
28	SRKASNPHKSHRKPK	-10.11	105.69	-44.95
29	RKASNPHKSHRKPKR	-6.38	126.07	71.19
30	RKASNPHKSHRKPKR	-44.39	87.46	-42.59
31	KASNPHKSHRKPKRT	-97.08	105.04	-79.3
32	KASNPHKSHRKPKRT	-896.11	-755.33	-955.33
33	ASNPHKSHRKPKRTW	-135.54	-132.96	-143.2
34	ASNPHKSHRKPKRTW	-14.96	4.51	-143.12
35	SNPHKSHRKPKRTWN	-180.41	-219.37	-263.95
36	SNPHKSHRKPKRTWN	-69.27	-56.13	-156.75
37	NPHKSHRKPKRTWNV	-139.21	-211.86	-257.6
38	NPHKSHRKPKRTWNV	-62.37	-5.33	-105.13
39	PHKSHRKPKRTWNVY	-154.59	-155.81	-240.56
40	PHKSHRKPKRTWNVY	-97.38	-129.38	-254.11
41	HKSHRKPKRTWNVYV	-241.19	-241.26	-274.37
42	HKSHRKPKRTWNVYV	-74.4	-143.73	-173.79
43	KSHRKPKRTWNVYVG	-198.24	-232.65	-290.33
44	KSHRKPKRTWNVYVG	-106.14	-129.29	-164.35
45	SHRKPKRTWNVYVGR	-137.34	-130.46	-157.98
46	SHRKPKRTWNVYVGR	-74.49	27.99	-119.96
47	ATRRRPSCKPSNSHK	-132.27	108.03	-126.12
48	ATRRRPSCKPSNSHK	-80.95	117.11	-62.98
49	TRRRPSCKPSNSHKS	-119.79	153.91	-91.34
50	TRRRPSCKPSNSHKS	-40.91	198.02	-8.2
51	RRRPSCKPSNSHKSH	-69.25	191.14	-98.96
52	RRRPSCKPSNSHKSH	-54.35	149.74	-85.88
53	RRPSCKPSNSHKSHR	-125.91	119.6	-107.85
54	RRPSCKPSNSHKSHR	-68.91	112.22	-55.92
55	RPSCKPSNSHKSHRK	-98.57	204.36	-102.15
56	RPSCKPSNSHKSHRK	21.54	249.5	-4.83
57	PSCKPSNSHKSHRKP	-135.17	132.09	-94.07
58	PSCKPSNSHKSHRKP	-12.39	183.87	10.87
59	SCKPSNSHKSHRKPK	-69.58	230.2	-53.97
60	SCKPSNSHKSHRKPK	-14.46	262.01	16.02
61	CKPSNSHKSHRKPKR	-108.66	231.37	-62.96
62	CKPSNSHKSHRKPKR	-53.13	293.07	17.69
63	KPSNSHKSHRKPKRS	-139.03	-1.98	-81.02
64	KPSNSHKSHRKPKRS	-145.03	31.53	-69.23
65	PSNSHKSHRKPKRSW	-72.78	-49.98	-71.74
66	PSNSHKSHRKPKRSW	-26.29	-1.66	-58.65
67	SNSHKSHRKPKRSWN	-28.23	-55.21	-171.83
68	SNSHKSHRKPKRSWN	-49.9	-25.71	-92.28
69	ASSRSAPRKASNPHK	-103.79	-72.5	-165.3
70	ASSRSAPRKASNPHK	-76.71	-50.09	-124.53
71	SSRSAPRKASNPHKS	56.65	17.31	-26.25
72	SSRSAPRKASNPHKS	-56.63	-51.05	-101.72
73	SRSAPRKASNPHKSH	-158.58	-143.19	-184.45
74	SRSAPRKASNPHKSH	-204.95	-202.96	-299.66
75	RSAPRKASNPHKSHR	-101.11	-134.81	-140.96
76	RSAPRKASNPHKSHR	-202.9	-202.74	-267.75
77	SAPRKASNPHKSHRK	-100.87	-58.12	-103.78
78	SAPRKASNPHKSHRK	-68.73	-23.54	-98.77
79	APRKASNPHKSHRKP	-141.09	-80.29	-118.9
80	APRKASNPHKSHRKP	-65.15	-55.87	-93.81
81	PRKASNPHKSHRKPK	0.5	69.32	10.26
82	PRKASNPHKSHRKPK	-5.57	80.86	-6.65
83	PPTKGGKRPIPLGGK	-29.09	-25.14	-24.43
84	PPTKGGKRPIPLGGK	-38.6	-63.58	-13.14
85	PTKGGKRPIPLGGKG	0.39	-8.76	75.57
86	PTKGGKRPIPLGGKG	60.93	-11.92	76.46
87	TKGGKRPIPLGGKGK	-289.27	-126.56	-166.76
88	TKGGKRPIPLGGKGK	73.4	4.43	-36.87
89	KGGKRPIPLGGKGKG	25.55	20.3	5.19
90	KGGKRPIPLGGKGKG	-11.28	-0.95	20
91	GGKRPIPLGGKGKGK	100	109.82	116.69
92	GGKRPIPLGGKGKGK	-31.98	18.01	29.53
93	GKRPIPLGGKGKGKR	52.4	67	58.89
94	GKRPIPLGGKGKGKR	-25.41	12.35	-1.57
95	KRPIPLGGKGKGKRS	1.95	55.73	56.08
96	KRPIPLGGKGKGKRS	-48.19	-0.49	7.47
97	RPIPLGGKGKGKRSA	-15.97	-29.78	51.69
98	RPIPLGGKGKGKRSA	-23.73	-10.63	34.3
99	PIPLGGKGKGKRSAG	-56.73	-74.03	-50.1
100	PIPLGGKGKGKRSAG	-1.55	-53.02	20.32
101	IPLGGKGKGKRSAGK	-52.05	-54.72	-11.72
102	IPLGGKGKGKRSAGK	-36.43	8.97	-9.2
103	PLGGKGKGKRSAGKA	-12.26	-55.8	-54.86
104	PLGGKGKGKRSAGKA	35.44	17.07	51.99
105	LGGKGKGKRSAGKAP	-36.38	-67.69	-16.75
106	LGGKGKGKRSAGKAP	42.09	42.06	82.51
107	SRTKETARAKRTITS	0	0	0
108	SRTKETARAKRTITS	0	0	6.66
109	RTKETARAKRTITSK	20.47	0	0
110	RTKETARAKRTITSK	11.06	-2.53	5.02
111	TKETARAKRTITSKK	54.52	28.54	30.46
112	TKETARAKRTITSKK	72.59	78.37	56.11
113	KETARAKRTITSKKS	-61.14	-23.21	-33.09
114	KETARAKRTITSKKS	-45.69	9.19	6.09
115	ETARAKRTITSKKSK	-39.76	3.32	-29.42
116	ETARAKRTITSKKSK	35.43	96.5	51.53
117	TARAKRTITSKKSKK	102.8	134.21	81.12
118	TARAKRTITSKKSKK	138.31	218.49	131.72
119	ARAKRTITSKKSKKA	-49.68	32.36	-49.84
120	ARAKRTITSKKSKKA	-80.76	-2.11	-64.17
121	RAKRTITSKKSKKAP	20.51	30.87	31.29
122	RAKRTITSKKSKKAP	6.23	95.16	37.85
123	AKRTITSKKSKKAPS	0	0	0
124	AKRTITSKKSKKAPS	0	17.6	0
125	KRTITSKKSKKAPSA	0	0	0
126	KRTITSKKSKKAPSA	0	0	0
127	RTITSKKSKKAPSAA	0	0	0
128	RTITSKKSKKAPSAA	0	0	0
129	AGVTKAAVVASHPKK	0	0	0
130	AGVTKAAVVASHPKK	0	0	0
131	GVTKAAVVASHPKKN	0	0	0
132	GVTKAAVVASHPKKN	0	0	0
133	VTKAAVVASHPKKNV	-79.87	-76.91	-98.6
134	VTKAAVVASHPKKNV	-157.98	-152.51	-121.34
135	TKAAVVASHPKKNVA	-123.85	-109.32	-148.72
136	TKAAVVASHPKKNVA	-158.7	-168.95	-136.29
137	KAAVVASHPKKNVAS	-117.27	-115.71	-175.69
138	KAAVVASHPKKNVAS	-153.89	-178.72	-156.44
139	AAVVASHPKKNVASR	-117.06	-110.76	-165.89
140	AAVVASHPKKNVASR	-131.15	-165.42	-178.79
141	AVVASHPKKNVASRK	-61.21	-38.47	-103.12
142	AVVASHPKKNVASRK	-124.08	-92.18	-187.84
143	VVASHPKKNVASRKM	-116.33	-92.4	-112.94
144	VVASHPKKNVASRKM	-110.68	-2.72	-170.02
145	VASHPKKNVASRKMN	-155.58	-154.49	-162.68
146	VASHPKKNVASRKMN	-168.57	-69.26	-168.8
147	ASHPKKNVASRKMNK	-138.98	-156.52	-233.78
148	ASHPKKNVASRKMNK	-56.61	-6.98	-111.02
149	SHPKKNVASRKMNKK	-47.21	6.8	-73
150	SHPKKNVASRKMNKK	-134	-26.63	-152.88
151	AKGKRSADAKSSQKR	-100.53	-105.96	-128.87
152	AKGKRSADAKSSQKR	-104.82	-2.83	-61.93
153	KGKRSADAKSSQKRQ	-88.67	-100.15	-89.3
154	KGKRSADAKSSQKRQ	-194.66	-145.58	-159
155	GKRSADAKSSQKRQK	-131.53	-56.26	-119.45
156	GKRSADAKSSQKRQK	-115.34	-59.17	-133.58
157	KRSADAKSSQKRQKK	-107.27	-25.26	-90.11
158	KRSADAKSSQKRQKK	-74.12	17.09	-57.19
159	RSADAKSSQKRQKKV	-127.16	-74.88	-158.77
160	RSADAKSSQKRQKKV	-145.36	-122.77	-97.82
161	SADAKSSQKRQKKVL	-138.83	-108.71	-199.43
162	SADAKSSQKRQKKVL	-109.89	-93.34	-2.66
163	ADAKSSQKRQKKVLR	-132.92	-98.08	-117.15
164	ADAKSSQKRQKKVLR	-127.71	-60.13	-113.09
165	DAKSSQKRQKKVLRD	-72.97	-90.39	-60.11
166	DAKSSQKRQKKVLRD	-214.94	-167.24	-186.76
167	AKSSQKRQKKVLRDN	-127.3	-110.54	-130.02
168	AKSSQKRQKKVLRDN	-161.01	-210.99	-179.35
169	KSSQKRQKKVLRDNI	-106.3	-34.83	-123.78
170	KSSQKRQKKVLRDNI	-177.68	-176.85	-159.21
171	SSQKRQKKVLRDNIR	-76.33	-124.73	-173.09
172	SSQKRQKKVLRDNIR	-134.93	-152.97	-160.19
173	AKGKRSTDAKGSQRR	-78.85	-50.82	-109.63
174	AKGKRSTDAKGSQRR	-201.23	-134.77	-187.75
175	KGKRSTDAKGSQRRQ	-70.4	-71.72	-88.32
176	KGKRSTDAKGSQRRQ	-154.21	-157.19	-149.74
177	GKRSTDAKGSQRRQK	-103.68	-79.52	-110.32
178	GKRSTDAKGSQRRQK	-188.04	-132.9	-213.38
179	KRSTDAKGSQRRQKK	-97.16	43.22	-81.41
180	KRSTDAKGSQRRQKK	-95.15	66.8	-78.88
181	RSTDAKGSQRRQKKV	-101.72	-41.02	-55.56
182	RSTDAKGSQRRQKKV	-152.08	-160.99	-147.55
183	STDAKGSQRRQKKVL	-153.93	-119.12	-108.73
184	STDAKGSQRRQKKVL	-126.41	-93.36	-42.33
185	TDAKGSQRRQKKVLR	-121.12	-96.06	-75.89
186	TDAKGSQRRQKKVLR	-169.43	-155.41	-82.73
187	DAKGSQRRQKKVLRD	-85.81	-51.73	28.86
188	DAKGSQRRQKKVLRD	-151.49	-153.38	-65.67
189	AKGSQRRQKKVLRDN	-32.05	-47.99	-9.67
190	AKGSQRRQKKVLRDN	-139.19	-169.24	-74.37
191	KGSQRRQKKVLRDNI	-91.7	-69.66	-80.97
192	KGSQRRQKKVLRDNI	-138.23	-153.97	-70.66
193	GSQRRQKKVLRDNIR	-63.79	-51.89	-99.31
194	GSQRRQKKVLRDNIR	-131.15	-147.48	-136.73
195	AKGKRSADAKGSQKR	-84.8	1.3	-39.67
196	AKGKRSADAKGSQKR	-53.56	-13.01	-19.61
197	KGKRSADAKGSQKRQ	-67.95	-37.78	-99.97
198	KGKRSADAKGSQKRQ	-69.28	-60.68	-80.22
199	GKRSADAKGSQKRQK	-54.61	15.83	-76.17
200	GKRSADAKGSQKRQK	-42.51	-52.4	-33.2
201	KRSADAKGSQKRQKK	-37.57	61.35	44.37
202	KRSADAKGSQKRQKK	-58.53	56.51	11.51
203	RSADAKGSQKRQKKV	-130.03	-104.98	-125.97
204	RSADAKGSQKRQKKV	-125.25	-99.21	-138.26
205	SADAKGSQKRQKKVL	-26.4	-25.86	-72.16
206	SADAKGSQKRQKKVL	-71.53	-82.34	-113.86
207	ADAKGSQKRQKKVLR	-26	2.1	-44.17
208	ADAKGSQKRQKKVLR	-39.48	5.78	-19.66
209	DAKGSQKRQKKVLRD	-9.35	-27.13	-15.46
210	DAKGSQKRQKKVLRD	-49.26	-53.87	-16.96
211	AKGSQKRQKKVLRDN	-32.31	-52.29	36.1
212	AKGSQKRQKKVLRDN	-75.57	-86.96	-24.51
213	KGSQKRQKKVLRDNI	-143.96	-149.15	-151.31
214	KGSQKRQKKVLRDNI	-118.31	-124.37	-133.69
215	GSQKRQKKVLRDNIR	-108.97	-168.97	-162.94
216	GSQKRQKKVLRDNIR	-130.33	-145.93	-168.35
217	AKGKRSADAKGSQRR	-78.72	-118.46	-143.86
218	AKGKRSADAKGSQRR	-192.41	-151.41	-158.04
219	KGKRSADAKGSQRRQ	222.67	51.61	120.57
220	KGKRSADAKGSQRRQ	-154.4	-151.28	-39.44
221	GKRSADAKGSQRRQK	-44.11	-66.09	-42.1
222	GKRSADAKGSQRRQK	-97.22	-23.22	-33.52
223	KRSADAKGSQRRQKK	-113.52	-15.76	-43.12
224	KRSADAKGSQRRQKK	-69.4	14.96	-20.12
225	RSADAKGSQRRQKKV	-89.93	-89.44	-59.68
226	RSADAKGSQRRQKKV	-69.83	-68.24	-5.29
227	SADAKGSQRRQKKVL	-49.49	-27	26.98
228	SADAKGSQRRQKKVL	-32.39	-41.78	-11.02
229	ADAKGSQRRQKKVLR	-34.14	-15.19	-19.95
230	ADAKGSQRRQKKVLR	-3.12	-4.06	3.42
231	ATPRSAUUSARUSGS	16.8	59.46	85.09
232	ATPRSAUUSARUSGS	-4.17	35.48	182.16
233	TPRSAUUSARUSGSU	0.11	84.62	95.55
234	TPRSAUUSARUSGSU	27.65	138.74	206.37
235	PRSAUUSARUSGSUS	51.4	131.01	223.93
236	PRSAUUSARUSGSUS	8.81	97.19	188.09
237	RSAUUSARUSGSUSA	71.74	243.61	323.76
238	RSAUUSARUSGSUSA	-6.06	171.45	226.51
239	SAUUSARUSGSUSAU	22.79	202.91	259.52
240	SAUUSARUSGSUSAU	47.74	220.87	264.14
241	AUUSARUSGSUSAUC	-94.65	170.73	404.82
242	AUUSARUSGSUSAUC	-51.62	184.03	175.38
243	UUSARUSGSUSAUCG	-93.8	123.8	102.59
244	UUSARUSGSUSAUCG	-88.29	164.32	110.31
245	USARUSGSUSAUCGL	-24.67	134.45	142.53
246	USARUSGSUSAUCGL	59.14	181.18	234.53
247	SARUSGSUSAUCGLI	-118.39	-54.89	-48.1
248	SARUSGSUSAUCGLI	-54.56	-2.84	10.96
249	ARUSGSUSAUCGLIF	-92.38	-46.39	-14.3
250	ARUSGSUSAUCGLIF	-41.3	13.61	12.11
251	RUSGSUSAUCGLIFP	-5.18	60.79	91.72
252	RUSGSUSAUCGLIFP	45.89	105.48	148.6
253	ASSRUASNPHUSHRU	-225.33	-83.38	-248.09
254	ASSRUASNPHUSHRU	-94.28	41.4	-73.8
255	SSRUASNPHUSHRUP	-82.54	236.26	91.37
256	SSRUASNPHUSHRUP	-20.76	438.81	237.97
257	SRUASNPHUSHRUPU	-3.43	551.67	245.84
258	SRUASNPHUSHRUPU	21.61	737.31	433.93
259	RUASNPHUSHRUPUR	-36.07	1018.35	580.63
260	RUASNPHUSHRUPUR	-21.03	1260.26	965.14
261	UASNPHUSHRUPURT	-71.9	829.39	780.83
262	UASNPHUSHRUPURT	-19.37	612.64	1179.89
263	ASNPHUSHRUPURTW	-102.08	303.25	222.71
264	ASNPHUSHRUPURTW	-154.14	177.42	410.14
265	SNPHUSHRUPURTWN	-228.38	85.47	92.75
266	SNPHUSHRUPURTWN	-128.39	243.14	146.01
267	NPHUSHRUPURTWNV	-119.82	219.32	285.15
268	NPHUSHRUPURTWNV	-58.28	150.36	450.92
269	PHUSHRUPURTWNVY	-101.94	89.15	285.53
270	PHUSHRUPURTWNVY	-50.08	138.94	250.29
271	HUSHRUPURTWNVYV	-73.92	24.75	35.22
272	HUSHRUPURTWNVYV	-94	37.33	32.58
273	USHRUPURTWNVYVG	-129.96	-25.42	26.07
274	USHRUPURTWNVYVG	-103.02	-18.78	59.38
275	SHRUPURTWNVYVGR	-67.68	7.5	43.75
276	SHRUPURTWNVYVGR	-62.13	10.64	85.95
277	ATRRRPSCUPSNSHU	-28.86	257.77	-33.22
278	ATRRRPSCUPSNSHU	-32.1	276.86	-3.37
279	TRRRPSCUPSNSHUS	-39.86	251.83	-41.07
280	TRRRPSCUPSNSHUS	-88.46	181.48	-67.92
281	RRRPSCUPSNSHUSH	-14.77	343.3	-51.63
282	RRRPSCUPSNSHUSH	-1.32	392.3	-28.41
283	RRPSCUPSNSHUSHR	-108.04	299.3	-135.56
284	RRPSCUPSNSHUSHR	-86.25	239.72	-115.59
285	RPSCUPSNSHUSHRU	-124.39	437.54	-110.99
286	RPSCUPSNSHUSHRU	-40.28	446.07	-32.19
287	PSCUPSNSHUSHRUP	5.93	826.44	275.9
288	PSCUPSNSHUSHRUP	-29.05	824.06	127.48
289	SCUPSNSHUSHRUPU	-2.61	749.28	314.34
290	SCUPSNSHUSHRUPU	-29.24	700.56	122.9
291	CUPSNSHUSHRUPUR	-7.12	926.63	754.64
292	CUPSNSHUSHRUPUR	-6.14	839.07	699.08
293	UPSNSHUSHRUPURS	-72.06	640.14	2392.67
294	UPSNSHUSHRUPURS	-84.35	514.26	2290.84
295	PSNSHUSHRUPURSW	-49.04	324.15	71.14
296	PSNSHUSHRUPURSW	-98.11	119.43	55.16
297	SNSHUSHRUPURSWN	-137.83	320.7	98.67
298	SNSHUSHRUPURSWN	-48.16	422.35	107.67
299	ASSRSAPRUASNPHU	-51.93	12.63	-71.21
300	ASSRSAPRUASNPHU	-44.13	25.14	-70.27
301	SSRSAPRUASNPHUS	-112.63	-88.54	-106.26
302	SSRSAPRUASNPHUS	-53.09	-27.71	384.21
303	SRSAPRUASNPHUSH	-116.41	-56.39	-185.62
304	SRSAPRUASNPHUSH	-66.51	-76.48	-131.22
305	RSAPRUASNPHUSHR	-196.79	-124.73	-254.53
306	RSAPRUASNPHUSHR	-55.12	-42.72	-131.09
307	SAPRUASNPHUSHRU	-116.06	220.26	-151.76
308	SAPRUASNPHUSHRU	-43.89	107.45	-105.26
309	APRUASNPHUSHRUP	-114.51	301.77	59.6
310	APRUASNPHUSHRUP	-46.59	335.73	-12.77
311	PRUASNPHUSHRUPU	-33.06	1185.11	234.45
312	PRUASNPHUSHRUPU	-35.42	958.82	100.29
313	PPTUGGURPIPLGGU	-40.18	143.68	212.68
314	PPTUGGURPIPLGGU	19.41	203.91	278.11
315	PTUGGURPIPLGGUG	-10.51	93.56	191.46
316	PTUGGURPIPLGGUG	7.04	21.41	173.05
317	TUGGURPIPLGGUGU	-48.4	301.32	276.33
318	TUGGURPIPLGGUGU	15.35	237.81	244.79
319	UGGURPIPLGGUGUG	-113.51	265.07	312.07
320	UGGURPIPLGGUGUG	71.38	262.92	341.51
321	GGURPIPLGGUGUGU	-95.75	213.91	214.68
322	GGURPIPLGGUGUGU	92.45	294.55	238
323	GURPIPLGGUGUGUR	-43.22	407.76	214.36
324	GURPIPLGGUGUGUR	42.55	280.42	255.83
325	URPIPLGGUGUGURS	-22.41	502.12	472.48
326	URPIPLGGUGUGURS	-11.45	484.56	544.16
327	RPIPLGGUGUGURSA	-49.37	142.17	16.02
328	RPIPLGGUGUGURSA	-51.29	76.1	141.64
329	PIPLGGUGUGURSAG	-43.44	83.55	40.92
330	PIPLGGUGUGURSAG	-6.83	53.25	80.21
331	IPLGGUGUGURSAGU	-20.85	151.18	53.52
332	IPLGGUGUGURSAGU	-2.71	143.86	63.64
333	PLGGUGUGURSAGUA	-3.49	215.51	97.3
334	PLGGUGUGURSAGUA	-14.08	123.82	109.29
335	LGGUGUGURSAGUAP	-98.68	48.51	72.55
336	LGGUGUGURSAGUAP	-97.14	94.66	106.22
337	SRTUETARAURTITS	-97.68	-37.1	-8.93
338	SRTUETARAURTITS	-9.78	-2.65	36.27
339	RTUETARAURTITSU	-57.86	62.31	61.75
340	RTUETARAURTITSU	-2.09	87.43	148.8
341	TUETARAURTITSUU	-56.38	128.03	70.76
342	TUETARAURTITSUU	-43.18	127.43	66.94
343	UETARAURTITSUUS	-52.28	128.08	167.02
344	UETARAURTITSUUS	-2.23	140.87	180.66
345	ETARAURTITSUUSU	-151.26	67.06	-24.4
346	ETARAURTITSUUSU	-186	5.56	-72.76
347	TARAURTITSUUSUU	-156.96	248.7	29.67
348	TARAURTITSUUSUU	-118.98	274.47	42.25
349	ARAURTITSUUSUUA	-169.01	117.43	37.32
350	ARAURTITSUUSUUA	-149.82	112.63	-21.98
351	RAURTITSUUSUUAP	-114.39	224.88	147.58
352	RAURTITSUUSUUAP	0	313.59	163.91
353	AURTITSUUSUUAPS	-7.42	298.48	259.41
354	AURTITSUUSUUAPS	-12.45	246.53	228.08
355	URTITSUUSUUAPSA	-44.38	116.8	305.67
356	URTITSUUSUUAPSA	-56.31	113.63	224.99
357	RTITSUUSUUAPSAA	-22.71	17.91	138.31
358	RTITSUUSUUAPSAA	-58.5	6.65	81.87
359	AGVTUAAVVASHPUU	-34.86	6.43	71.11
360	AGVTUAAVVASHPUU	-28.74	-7.49	21.85
361	GVTUAAVVASHPUUN	25.18	55.34	171.5
362	GVTUAAVVASHPUUN	2.15	40.94	116.6
363	VTUAAVVASHPUUNV	0	0	99.47
364	VTUAAVVASHPUUNV	0	0	21.44
365	TUAAVVASHPUUNVA	0	0	104.1
366	TUAAVVASHPUUNVA	0	0	51.1
367	UAAVVASHPUUNVAS	0	0	157.27
368	UAAVVASHPUUNVAS	0	0	182.58
369	AAVVASHPUUNVASR	-48.26	-36.07	36.98
370	AAVVASHPUUNVASR	-27.58	-6.74	62.6
371	AVVASHPUUNVASRU	-7.62	68.3	124.3
372	AVVASHPUUNVASRU	-19.73	55.16	84.08
373	VVASHPUUNVASRUM	-72.54	34.55	40.11
374	VVASHPUUNVASRUM	-139.72	-20.34	-34.7
375	VASHPUUNVASRUMN	-62.06	-4.52	-4.14
376	VASHPUUNVASRUMN	-136.11	-82.45	-6.71
377	ASHPUUNVASRUMNU	-12.38	73.83	72.98
378	ASHPUUNVASRUMNU	-18.74	21.59	118.11
379	SHPUUNVASRUMNUU	-113.53	161.13	57.89
380	SHPUUNVASRUMNUU	-220.93	111.97	35.66
381	AUGURSADAUSSQUR	-101.09	115.74	144.27
382	AUGURSADAUSSQUR	-173.7	116.61	119.66
383	UGURSADAUSSQURQ	-11.65	246.7	302.03
384	UGURSADAUSSQURQ	-46.19	201.11	266.55
385	GURSADAUSSQURQU	-111.62	95.13	157.52
386	GURSADAUSSQURQU	-261.89	-65.5	-24.33
387	URSADAUSSQURQUU	-51.01	262.97	380.34
388	URSADAUSSQURQUU	-86.4	169.11	262.97
389	RSADAUSSQURQUUV	0	75.17	251.25
390	RSADAUSSQURQUUV	0	22.24	125.05
391	SADAUSSQURQUUVL	0	510.2	313.37
392	SADAUSSQURQUUVL	0	51.76	50.62
393	ADAUSSQURQUUVLR	0	214.51	258.61
394	ADAUSSQURQUUVLR	-73.54	-2.42	2.19
395	DAUSSQURQUUVLRD	0	284.6	137.02
396	DAUSSQURQUUVLRD	0	140.23	100.11
397	AUSSQURQUUVLRDN	-84.9	378.32	254.09
398	AUSSQURQUUVLRDN	-125.35	39.62	0.88
399	USSQURQUUVLRDNI	-100.51	295.31	163.32
400	USSQURQUUVLRDNI	-84.61	175.74	83.47
401	SSQURQUUVLRDNIR	-158.79	12.32	-23.4
402	SSQURQUUVLRDNIR	-150.45	30.09	-81.14
403	AUGURSTDAUGSQRR	-154.92	79.66	45.84
404	AUGURSTDAUGSQRR	-121.72	147.88	-43.26
405	UGURSTDAUGSQRRQ	-74.49	82.41	30.3
406	UGURSTDAUGSQRRQ	-104.74	90.23	35.8
407	GURSTDAUGSQRRQU	-150.44	68.26	-14.41
408	GURSTDAUGSQRRQU	-112.25	60.82	13.02
409	URSTDAUGSQRRQUU	-95.33	199.13	83.11
410	URSTDAUGSQRRQUU	-104.91	205.93	12.43
411	RSTDAUGSQRRQUUV	-78.38	6.93	-28.16
412	RSTDAUGSQRRQUUV	-50.77	108.7	47.53
413	STDAUGSQRRQUUVL	-109.94	4.17	-59.37
414	STDAUGSQRRQUUVL	-128.81	56.62	-83.82
415	TDAUGSQRRQUUVLR	-144.72	-93.75	-92.03
416	TDAUGSQRRQUUVLR	-120.82	9.56	-76.6
417	DAUGSQRRQUUVLRD	-55.83	125.02	62.94
418	DAUGSQRRQUUVLRD	-131.73	-31.71	-52.91
419	AUGSQRRQUUVLRDN	-58.99	149.51	50.42
420	AUGSQRRQUUVLRDN	-82.47	168.71	103.38
421	UGSQRRQUUVLRDNI	-81.11	202.13	188
422	UGSQRRQUUVLRDNI	-70.74	171.5	142.05
423	GSQRRQUUVLRDNIR	-111.53	-57.44	-122.4
424	GSQRRQUUVLRDNIR	-120.45	-74.38	-135.18
425	AUGURSADAUGSQUR	-92.04	8.41	-7.47
426	AUGURSADAUGSQUR	-54.41	112.42	-13.63
427	UGURSADAUGSQURQ	-117.02	137.74	49.37
428	UGURSADAUGSQURQ	-109.99	192.28	13.99
429	GURSADAUGSQURQU	-77.94	151.42	4.18
430	GURSADAUGSQURQU	-162.07	74.06	-72.26
431	URSADAUGSQURQUU	-90.32	170.2	98.7
432	URSADAUGSQURQUU	-108.12	283.4	-12.7
433	RSADAUGSQURQUUV	-68.83	68.21	27.15
434	RSADAUGSQURQUUV	-146.88	-43.4	-121.59
435	SADAUGSQURQUUVL	-51.76	200.34	48.92
436	SADAUGSQURQUUVL	-156.29	107.17	-97.29
437	ADAUGSQURQUUVLR	-83.73	164.42	-20.09
438	ADAUGSQURQUUVLR	-211.73	91.29	-157.5
439	DAUGSQURQUUVLRD	20.99	179.27	129.6
440	DAUGSQURQUUVLRD	-76.97	121.1	87.57
441	AUGSQURQUUVLRDN	-0.12	234.04	87.27
442	AUGSQURQUUVLRDN	-101.54	204.05	90.92
443	UGSQURQUUVLRDNI	-39.14	396.94	195.25
444	UGSQURQUUVLRDNI	-67.7	374.87	276.88
445	GSQURQUUVLRDNIR	-75.65	151.54	75.55
446	GSQURQUUVLRDNIR	-92.51	54.32	-86.44
447	AUGURSADAUGSQRR	-61.01	86.55	44.31
448	AUGURSADAUGSQRR	-61.16	152.97	45.8
449	UGURSADAUGSQRRQ	-68.15	22.38	87.31
450	UGURSADAUGSQRRQ	-73.88	100.62	75.13
451	GURSADAUGSQRRQU	-84.04	39.09	80.16
452	GURSADAUGSQRRQU	-92.31	25.13	21.38
453	URSADAUGSQRRQUU	4.53	250.32	198.57
454	URSADAUGSQRRQUU	-132.22	184.03	52.63
455	RSADAUGSQRRQUUV	-59.78	58.63	104.84
456	RSADAUGSQRRQUUV	-76.85	21.48	-9.15
457	SADAUGSQRRQUUVL	-52.34	120.72	128.08
458	SADAUGSQRRQUUVL	-80.98	130.48	-22.92
459	ADAUGSQRRQUUVLR	-87.22	109.42	41.72
460	ADAUGSQRRQUUVLR	-81.42	134.01	-4.32
461	ATPRSAUKSARKSGS	-48.01	-51.82	-2.03
462	ATPRSAUKSARKSGS	-124.82	-74.09	-39.25
463	TPRSAUKSARKSGSK	-76.72	-29.36	-75.34
464	TPRSAUKSARKSGSK	-106.69	-48.87	-125.09
465	PRSAUKSARKSGSKS	-98.83	-26.07	-39.69
466	PRSAUKSARKSGSKS	-141.76	-26.54	-92.52
467	RSAUKSARKSGSKSA	-141.53	-104.9	-105.07
468	RSAUKSARKSGSKSA	-120.38	-55.48	-13.65
469	SAUKSARKSGSKSAK	-31.61	40.01	-50.17
470	SAUKSARKSGSKSAK	-97.21	32.27	8.96
471	AUKSARKSGSKSAKC	-65.18	73.64	5.15
472	AUKSARKSGSKSAKC	-66.5	95.28	-5.53
473	UKSARKSGSKSAKCG	-97.28	44.69	-41.28
474	UKSARKSGSKSAKCG	-146.91	8.62	-79.01
475	ATPRSAKUSARKSGS	-95.45	-59.82	-33.74
476	ATPRSAKUSARKSGS	-131.24	-84.51	-32.43
477	TPRSAKUSARKSGSK	-181.17	-157.22	-141.43
478	TPRSAKUSARKSGSK	-97.57	-67.98	-93.04
479	PRSAKUSARKSGSKS	-122.98	-114.3	-103.01
480	PRSAKUSARKSGSKS	-124.32	-58.79	-100.37
481	RSAKUSARKSGSKSA	-131.42	-83.44	-122.94
482	RSAKUSARKSGSKSA	-110.19	-24.06	-69.22
483	SAKUSARKSGSKSAK	-3.15	134.29	102.93
484	SAKUSARKSGSKSAK	-186.8	39.58	-3.37
485	AKUSARKSGSKSAKC	-65.34	23.35	-19.51
486	AKUSARKSGSKSAKC	-34.03	56.17	-45.78
487	KUSARKSGSKSAKCG	-111.08	-28.12	-75.91
488	KUSARKSGSKSAKCG	-1.3	57.04	11.74
489	USARKSGSKSAKCGL	-67.77	-48.56	-91.71
490	USARKSGSKSAKCGL	-13.26	48.77	27.97
491	ATPRSAKKSARUSGS	-110.33	-99.4	-112.72
492	ATPRSAKKSARUSGS	5.91	-24.95	-5.76
493	TPRSAKKSARUSGSK	-130.54	-97.52	-163.17
494	TPRSAKKSARUSGSK	-11.33	11.32	-29.86
495	PRSAKKSARUSGSKS	-104.46	-75.56	-61.63
496	PRSAKKSARUSGSKS	-59.41	-14.95	54.81
497	RSAKKSARUSGSKSA	-94.19	-70.28	-78.14
498	RSAKKSARUSGSKSA	-33.6	-11.04	31.15
499	SAKKSARUSGSKSAK	-75.68	25.03	-19.77
500	SAKKSARUSGSKSAK	-46.69	45.18	46.13
501	AKKSARUSGSKSAKC	-41.69	42.23	30.72
502	AKKSARUSGSKSAKC	-62.17	11.69	37.2
503	KKSARUSGSKSAKCG	-129.32	-62.55	-87.59
504	KKSARUSGSKSAKCG	-34.23	63.18	65.8
505	KSARUSGSKSAKCGL	-113.86	-58.56	-53.59
506	KSARUSGSKSAKCGL	-50.11	-4.49	38.39
507	SARUSGSKSAKCGLI	-110.01	-84.8	-87.9
508	SARUSGSKSAKCGLI	-41.47	-2.94	49.06
509	ARUSGSKSAKCGLIF	-16.13	-9.74	42.34
510	ARUSGSKSAKCGLIF	13.23	39.61	56.44
511	RUSGSKSAKCGLIFP	-119.09	-117.87	-68.84
512	RUSGSKSAKCGLIFP	12.59	-18.07	-8.54
513	TPRSAKKSARKSGSU	-120.62	-121.58	-118.28
514	TPRSAKKSARKSGSU	29.41	-0.04	-13.19
515	PRSAKKSARKSGSUS	-50.85	-63.56	-11.68
516	PRSAKKSARKSGSUS	17.86	-19.8	76.7
517	RSAKKSARKSGSUSA	-216.91	-227.85	-229.48
518	RSAKKSARKSGSUSA	-18.9	-36.61	-36.61
519	SAKKSARKSGSUSAK	-89.69	-84.57	-61.88
520	SAKKSARKSGSUSAK	-49.79	0.01	-32.47
521	AKKSARKSGSUSAKC	-81.18	8.44	-6.91
522	AKKSARKSGSUSAKC	6.23	59.66	20.28
523	KKSARKSGSUSAKCG	-110.52	-69.39	-118.3
524	KKSARKSGSUSAKCG	-22.04	27.41	-23.07
525	KSARKSGSUSAKCGL	-125.95	-120.7	-158.77
526	KSARKSGSUSAKCGL	-47.48	-26.44	-43.19
527	SARKSGSUSAKCGLI	-89.51	-75.77	-108.95
528	SARKSGSUSAKCGLI	-69.11	-50.51	-69.11
529	ARKSGSUSAKCGLIF	-112	-101.11	-76.14
530	ARKSGSUSAKCGLIF	-24.9	-21.56	2.54
531	RKSGSUSAKCGLIFP	-104.57	-75.03	-57.81
532	RKSGSUSAKCGLIFP	-115.38	-62.02	-67.22
533	SAKKSARKSGSKSAU	-63.67	3.79	-11.02
534	SAKKSARKSGSKSAU	-37.01	15.86	-21.24
535	AKKSARKSGSKSAUC	-54.6	85.68	18.9
536	AKKSARKSGSKSAUC	-36.94	61.47	2.88
537	KKSARKSGSKSAUCG	-101.01	-11.98	-36.16
538	KKSARKSGSKSAUCG	-49.32	72.65	5.74
539	KSARKSGSKSAUCGL	-50.89	8.99	-23.92
540	KSARKSGSKSAUCGL	-80.65	-8.38	-68.51
541	SARKSGSKSAUCGLI	-49.99	44.18	4.7
542	SARKSGSKSAUCGLI	-57	26.04	-35.87
543	ARKSGSKSAUCGLIF	-112.13	-34.42	44.51
544	ARKSGSKSAUCGLIF	-93.46	-66.67	-7.08
545	RKSGSKSAUCGLIFP	-110.16	-63.9	-39.08
546	RKSGSKSAUCGLIFP	-37.83	17.15	42.59
547	ASSRUASNPHKSHRK	-91.42	-89.19	-131.42
548	ASSRUASNPHKSHRK	-24.39	-39.34	-113.97
549	SSRUASNPHKSHRKP	-61.28	-37.37	-165.37
550	SSRUASNPHKSHRKP	22.28	9	-79.24
551	SRUASNPHKSHRKPK	17.79	139.52	-21.73
552	SRUASNPHKSHRKPK	8.24	174.69	-26.13
553	RUASNPHKSHRKPKR	-39.9	114.36	10.91
554	RUASNPHKSHRKPKR	-5.78	186.23	-54.63
555	UASNPHKSHRKPKRT	-29.49	148.5	9.42
556	UASNPHKSHRKPKRT	-31.3	137.68	-23.78
557	ASSRKASNPHUSHRK	-79.61	-55.01	-112.22
558	ASSRKASNPHUSHRK	-85.97	-52.13	-166.67
559	SSRKASNPHUSHRKP	-64.52	27.05	-123.19
560	SSRKASNPHUSHRKP	-106.37	-63.51	-171.33
561	SRKASNPHUSHRKPK	-79.12	57.81	-104.75
562	SRKASNPHUSHRKPK	8.53	114.42	-66
563	RKASNPHUSHRKPKR	-80.91	105.45	-89.86
564	RKASNPHUSHRKPKR	-77.36	122.51	-128.76
565	KASNPHUSHRKPKRT	-101.43	29.92	-116.55
566	KASNPHUSHRKPKRT	-36.51	110.77	-66.89
567	ASNPHUSHRKPKRTW	-122.55	-113.12	-156.45
568	ASNPHUSHRKPKRTW	-6	-67.55	-80.34
569	SNPHUSHRKPKRTWN	-149.76	-155.93	-238.67
570	SNPHUSHRKPKRTWN	-34.03	-81.33	-123.7
571	NPHUSHRKPKRTWNV	-132.41	-193.54	-241.44
572	NPHUSHRKPKRTWNV	-112.15	-173.06	-239.19
573	PHUSHRKPKRTWNVY	-165.89	-181.29	-213.95
574	PHUSHRKPKRTWNVY	-131.82	-154.33	-210.36
575	HUSHRKPKRTWNVYV	-93.16	-116.54	-132.96
576	HUSHRKPKRTWNVYV	-125.04	-192.58	-182.64
577	USHRKPKRTWNVYVG	-100.12	-101.34	-135.65
578	USHRKPKRTWNVYVG	-81.28	-84.53	-111.97
579	ASSRKASNPHKSHRU	-79.76	-0.43	-125.14
580	ASSRKASNPHKSHRU	-53.64	14.58	-135.07
581	SSRKASNPHKSHRUP	-67.07	228.14	-31.52
582	SSRKASNPHKSHRUP	-34.63	247.37	20.94
583	SRKASNPHKSHRUPK	-58.91	284.11	-38.86
584	SRKASNPHKSHRUPK	-9.46	414.99	-49.5
585	RKASNPHKSHRUPKR	-101.25	383.73	-10.3
586	RKASNPHKSHRUPKR	36.62	375.28	9.26
587	KASNPHKSHRUPKRT	-63.88	462.3	144.77
588	KASNPHKSHRUPKRT	-88.2	286.72	60.03
589	ASNPHKSHRUPKRTW	-126.58	-81.67	-49.37
590	ASNPHKSHRUPKRTW	-74.42	38	-24.55
591	SNPHKSHRUPKRTWN	-222	-72.68	-94.75
592	SNPHKSHRUPKRTWN	-170.09	55.82	-198.32
593	NPHKSHRUPKRTWNV	-153.08	-15.86	-48.35
594	NPHKSHRUPKRTWNV	-110.86	-23.23	-71.04
595	PHKSHRUPKRTWNVY	-151.26	-21.95	-79.45
596	PHKSHRUPKRTWNVY	-126.69	-46.73	-91.55
597	HKSHRUPKRTWNVYV	-141.35	-111.75	-150.58
598	HKSHRUPKRTWNVYV	-69.93	-53.43	-105.35
599	KSHRUPKRTWNVYVG	-74.15	-32.4	-82.22
600	KSHRUPKRTWNVYVG	-154.2	-112.34	-120.51
601	SHRUPKRTWNVYVGR	-164.65	-84.52	-81.19
602	SHRUPKRTWNVYVGR	-63.36	-96.53	-2.89
603	SRKASNPHKSHRKPU	-114.8	-14.96	-130.28
604	SRKASNPHKSHRKPU	-37.38	1.29	-72.2
605	RKASNPHKSHRKPUR	-71.17	20.47	-126.02
606	RKASNPHKSHRKPUR	3.27	68.41	-29.54
607	KASNPHKSHRKPURT	-68.73	-29.39	-88.99
608	KASNPHKSHRKPURT	-6.48	44.85	-26.81
609	ASNPHKSHRKPURTW	-98.33	-107.37	-130.12
610	ASNPHKSHRKPURTW	-190.45	-180.4	-110.72
611	SNPHKSHRKPURTWN	-145.07	-165.67	-156.52
612	SNPHKSHRKPURTWN	-133.08	-175.98	-122.16
613	NPHKSHRKPURTWNV	-116.26	-140.52	-85.23
614	NPHKSHRKPURTWNV	-92.22	-178	-146.3
615	PHKSHRKPURTWNVY	-130.12	-63.19	-79.81
616	PHKSHRKPURTWNVY	183.28	52.66	-5.89
617	HKSHRKPURTWNVYV	-30.99	-134.94	-107.36
618	HKSHRKPURTWNVYV	-32.09	-79.26	-42.64
619	KSHRKPURTWNVYVG	-38.93	-130.75	-118.75
620	KSHRKPURTWNVYVG	-90.5	-161.67	-140.72
621	SHRKPURTWNVYVGR	-44.41	-98.61	-85.14
622	SHRKPURTWNVYVGR	-74.66	-179.8	-99.91
623	ATRRRPSCUPSNSHK	-62.02	157.6	-20.31
624	ATRRRPSCUPSNSHK	-35.99	241.51	-48.37
625	TRRRPSCUPSNSHKS	-17.13	272.38	94.83
626	TRRRPSCUPSNSHKS	-45.15	194.75	11.59
627	RRRPSCUPSNSHKSH	-33.62	231.64	8.38
628	RRRPSCUPSNSHKSH	16.51	178.91	-62.49
629	RRPSCUPSNSHKSHR	-150.28	-82	-107.4
630	RRPSCUPSNSHKSHR	-133.82	-64.75	-155.17
631	RPSCUPSNSHKSHRK	-35.02	200.45	-4.01
632	RPSCUPSNSHKSHRK	27.53	204.7	-1.14
633	PSCUPSNSHKSHRKP	-50.46	149.06	38.36
634	PSCUPSNSHKSHRKP	12.87	149.53	54.33
635	SCUPSNSHKSHRKPK	36.04	271.5	108.47
636	SCUPSNSHKSHRKPK	35.99	228.32	69.64
637	CUPSNSHKSHRKPKR	24.71	443.23	134.24
638	CUPSNSHKSHRKPKR	19.92	375.14	79.09
639	UPSNSHKSHRKPKRS	10.96	345.81	319.06
640	UPSNSHKSHRKPKRS	-41.27	203.16	374.31
641	ATRRRPSCKPSNSHU	-14.28	145.44	-61.81
642	ATRRRPSCKPSNSHU	-34.35	40.55	-82.57
643	TRRRPSCKPSNSHUS	-11.83	121.28	-75.24
644	TRRRPSCKPSNSHUS	-82.36	24.18	-147.65
645	RRRPSCKPSNSHUSH	-4.04	100.83	-96.54
646	RRRPSCKPSNSHUSH	-74.46	22.17	-172.33
647	RRPSCKPSNSHUSHR	-93.86	-17.73	-123.81
648	RRPSCKPSNSHUSHR	-82.46	-0.24	-140.56
649	RPSCKPSNSHUSHRK	-27.99	105.23	-68.69
650	RPSCKPSNSHUSHRK	-181.86	-92.25	-256.4
651	PSCKPSNSHUSHRKP	-41.52	38.94	-78.34
652	PSCKPSNSHUSHRKP	-77.11	-39.15	-136.33
653	SCKPSNSHUSHRKPK	-23.7	140.35	-20.5
654	SCKPSNSHUSHRKPK	-44.09	72.75	-82.32
655	CKPSNSHUSHRKPKR	-27.63	141.72	-53.83
656	CKPSNSHUSHRKPKR	-44.96	110.16	-49.56
657	KPSNSHUSHRKPKRS	-47.37	20.29	-43.65
658	KPSNSHUSHRKPKRS	-29.97	33.06	-121.62
659	PSNSHUSHRKPKRSW	-130.45	-79.14	-152.27
660	PSNSHUSHRKPKRSW	-81.74	-84.09	-109.17
661	SNSHUSHRKPKRSWN	-91.03	-95.92	-153.76
662	SNSHUSHRKPKRSWN	-160.17	-201.93	-182.77
663	RPSCKPSNSHKSHRU	-106.74	127.94	-90.28
664	RPSCKPSNSHKSHRU	-107.61	136.89	-97.17
665	PSCKPSNSHKSHRUP	-90.93	211.56	21.5
666	PSCKPSNSHKSHRUP	-77.29	297.05	-52.94
667	SCKPSNSHKSHRUPK	-64.68	218.24	-25.63
668	SCKPSNSHKSHRUPK	-73.22	214.38	-89.98
669	CKPSNSHKSHRUPKR	25.91	439.92	232.92
670	CKPSNSHKSHRUPKR	-54.07	530.69	-39.84
671	KPSNSHKSHRUPKRS	-115.61	243.05	-71.04
672	KPSNSHKSHRUPKRS	-80.4	181.18	-15.5
673	PSNSHKSHRUPKRSW	-172.57	-19.83	-167.51
674	PSNSHKSHRUPKRSW	-55.93	162.6	-128.55
675	SNSHKSHRUPKRSWN	-89.21	-59.3	-115.81
676	SNSHKSHRUPKRSWN	-56.61	46.49	-100.9
677	SCKPSNSHKSHRKPU	-72.69	68.64	-103.26
678	SCKPSNSHKSHRKPU	-94.77	75.42	-141.12
679	CKPSNSHKSHRKPUR	-36.1	153.93	-94.58
680	CKPSNSHKSHRKPUR	-44.14	131.62	-129.75
681	KPSNSHKSHRKPURS	-112.87	-38.75	-132.47
682	KPSNSHKSHRKPURS	-111.09	-23.21	-223.26
683	PSNSHKSHRKPURSW	-175.71	-172.27	-203.66
684	PSNSHKSHRKPURSW	-123.74	-183.04	-193.89
685	SNSHKSHRKPURSWN	-198.76	-160.33	-288.05
686	SNSHKSHRKPURSWN	-107.19	-153.53	-138.57
687	ASSRSAPRUASNPHK	-97.62	-81.08	-215.43
688	ASSRSAPRUASNPHK	-100.27	-83.19	-215.31
689	SSRSAPRUASNPHKS	-61.32	-66.05	-156.32
690	SSRSAPRUASNPHKS	-27.94	-25.24	-126.05
691	SRSAPRUASNPHKSH	-64.95	-74.19	-187.41
692	SRSAPRUASNPHKSH	-58.8	-78.4	-172.36
693	RSAPRUASNPHKSHR	-107.95	-119.64	-222.38
694	RSAPRUASNPHKSHR	-263.24	-262.48	-380.48
695	SAPRUASNPHKSHRK	-55.23	-25.25	-187.06
696	SAPRUASNPHKSHRK	-51.36	-54.35	-174.74
697	APRUASNPHKSHRKP	-78.42	-12.37	-175.44
698	APRUASNPHKSHRKP	-85.73	-37.94	-166.06
699	PRUASNPHKSHRKPK	-37.66	72.08	-123.09
700	PRUASNPHKSHRKPK	-121.09	78.96	-165.44
701	ASSRSAPRKASNPHU	-133.26	-148.79	-209.9
702	ASSRSAPRKASNPHU	-142.09	-145.19	-214.85
703	SSRSAPRKASNPHUS	-104.08	-150.82	-179.98
704	SSRSAPRKASNPHUS	-83.79	-145.55	-179.98
705	SRSAPRKASNPHUSH	-64.49	-104.56	-191.89
706	SRSAPRKASNPHUSH	-91.49	-118.91	-208.2
707	RSAPRKASNPHUSHR	-122.72	-121.69	-229.11
708	RSAPRKASNPHUSHR	-135.41	-97.87	-226.6
709	SAPRKASNPHUSHRK	-93.72	-69.71	-183
710	SAPRKASNPHUSHRK	-83.78	-35.32	-190.55
711	APRKASNPHUSHRKP	-46.5	-45.14	-157.76
712	APRKASNPHUSHRKP	-59.68	-19.03	-112.93
713	PRKASNPHUSHRKPK	-48.96	55.91	-135.59
714	PRKASNPHUSHRKPK	-42.79	101.97	-127.91
715	SAPRKASNPHKSHRU	-117.11	-31.02	-200.28
716	SAPRKASNPHKSHRU	-82.96	1.71	-182.44
717	APRKASNPHKSHRUP	-71.65	156.93	-77.61
718	APRKASNPHKSHRUP	-138.27	96.13	-121.06
719	PRKASNPHKSHRUPK	-56.3	252.44	-112.2
720	PRKASNPHKSHRUPK	-36.35	165.94	-8.05
721	PRKASNPHKSHRKPU	-19.04	16.72	-107.75
722	PRKASNPHKSHRKPU	-25.84	43.29	-73.05
723	PPTUGGKRPIPLGGK	-82.01	-91.09	-56.54
724	PPTUGGKRPIPLGGK	-80.7	-41.68	-42.91
725	PTUGGKRPIPLGGKG	-15.2	-61.43	-65.44
726	PTUGGKRPIPLGGKG	-58.42	-87.22	-128.45
727	TUGGKRPIPLGGKGK	-43.55	-40.84	-45.51
728	TUGGKRPIPLGGKGK	-11.69	-8.55	-55.74
729	UGGKRPIPLGGKGKG	-25.66	-9.67	-23.43
730	UGGKRPIPLGGKGKG	-22.42	2.53	-20.3
731	PPTKGGURPIPLGGK	-114.43	-27.73	-44.59
732	PPTKGGURPIPLGGK	-138	-75.08	-103.14
733	PTKGGURPIPLGGKG	-2.93	-1.71	-47.19
734	PTKGGURPIPLGGKG	-109.32	-106.59	-111.91
735	TKGGURPIPLGGKGK	48.03	104.56	70.23
736	TKGGURPIPLGGKGK	-35.43	85.3	-46.41
737	KGGURPIPLGGKGKG	9.97	54.59	27.33
738	KGGURPIPLGGKGKG	5.51	88.04	-16.52
739	GGURPIPLGGKGKGK	34.72	75.92	25.13
740	GGURPIPLGGKGKGK	19.07	103.36	5.58
741	GURPIPLGGKGKGKR	11.2	70.51	-25.5
742	GURPIPLGGKGKGKR	26.52	94.21	-42.75
743	URPIPLGGKGKGKRS	-5.54	3.8	99.61
744	URPIPLGGKGKGKRS	-111.74	-10.33	-40.77
745	PPTKGGKRPIPLGGU	-39.25	-76.05	-70.68
746	PPTKGGKRPIPLGGU	-144.08	-117.82	-156.4
747	PTKGGKRPIPLGGUG	15.47	-69.57	51.69
748	PTKGGKRPIPLGGUG	-185.51	-164.97	-93.35
749	TKGGKRPIPLGGUGK	29.1	-2.3	95.68
750	TKGGKRPIPLGGUGK	-69.83	-21.58	-65.86
751	KGGKRPIPLGGUGKG	11.24	-11.03	-1.92
752	KGGKRPIPLGGUGKG	-59.02	-20.79	-40.98
753	GGKRPIPLGGUGKGK	30.23	11.28	-18.99
754	GGKRPIPLGGUGKGK	-38.84	8.81	-30.79
755	GKRPIPLGGUGKGKR	88.67	31	-33.48
756	GKRPIPLGGUGKGKR	34.54	18.2	-35.95
757	KRPIPLGGUGKGKRS	75.18	134.73	-26.42
758	KRPIPLGGUGKGKRS	87.06	226.98	40.87
759	RPIPLGGUGKGKRSA	28.93	-6.8	-35.38
760	RPIPLGGUGKGKRSA	2.4	20.68	-30.95
761	PIPLGGUGKGKRSAG	-9.02	-38.11	-26.55
762	PIPLGGUGKGKRSAG	8.03	-31.51	18.76
763	IPLGGUGKGKRSAGK	92.59	-22.84	15.61
764	IPLGGUGKGKRSAGK	47.25	-22.97	35.84
765	PLGGUGKGKRSAGKA	48.02	-6.73	10.33
766	PLGGUGKGKRSAGKA	-36.66	-28.11	26.09
767	LGGUGKGKRSAGKAP	38.58	-33.14	91.55
768	LGGUGKGKRSAGKAP	19.22	33.3	19.41
769	TKGGKRPIPLGGKGU	46.93	-11.2	46.99
770	TKGGKRPIPLGGKGU	2.41	6.32	43.38
771	KGGKRPIPLGGKGUG	-2.06	-67	42.67
772	KGGKRPIPLGGKGUG	7.79	8.04	61.03
773	GGKRPIPLGGKGUGK	85.15	5.08	39.99
774	GGKRPIPLGGKGUGK	53.48	3.65	-6.66
775	GKRPIPLGGKGUGKR	-26.59	-97.92	-12.06
776	GKRPIPLGGKGUGKR	8.01	59.12	-11.3
777	KRPIPLGGKGUGKRS	-2.52	-27.53	-46.9
778	KRPIPLGGKGUGKRS	19.76	134.26	52.34
779	RPIPLGGKGUGKRSA	59.57	2.69	42.3
780	RPIPLGGKGUGKRSA	-37.13	-26.16	16.65
781	PIPLGGKGUGKRSAG	-86.2	-189.77	-141.42
782	PIPLGGKGUGKRSAG	-38.9	-36.17	-35.43
783	IPLGGKGUGKRSAGK	-25.12	-57.91	-87.62
784	IPLGGKGUGKRSAGK	-40.85	-56.88	-57.93
785	PLGGKGUGKRSAGKA	18.27	-41.82	1.26
786	PLGGKGUGKRSAGKA	58.94	53.16	30.57
787	LGGKGUGKRSAGKAP	15.84	-45.92	-13.71
788	LGGKGUGKRSAGKAP	16.63	8.01	-9.93
789	GGKRPIPLGGKGKGU	19.21	-10.29	-42.94
790	GGKRPIPLGGKGKGU	6.43	-15.43	-0.64
791	GKRPIPLGGKGKGUR	48.97	34.15	-22.95
792	GKRPIPLGGKGKGUR	-15.02	-29.25	-62.58
793	KRPIPLGGKGKGURS	-95.65	-58.27	-31.34
794	KRPIPLGGKGKGURS	-64.92	-15.42	-40.05
795	RPIPLGGKGKGURSA	-58.51	-45.32	-22.39
796	RPIPLGGKGKGURSA	-61.43	-83.72	-35.39
797	PIPLGGKGKGURSAG	-78.77	-107.22	-29.64
798	PIPLGGKGKGURSAG	-96.13	-137.9	-33.5
799	IPLGGKGKGURSAGK	-29.13	-63.75	-0.19
800	IPLGGKGKGURSAGK	-84.68	-61.65	-70.24
801	PLGGKGKGURSAGKA	-95.88	-101.76	-83.39
802	PLGGKGKGURSAGKA	-67.58	-33.48	-35.09
803	LGGKGKGURSAGKAP	-17.18	3.28	-23.74
804	LGGKGKGURSAGKAP	-38.94	-55.63	-47.8
805	IPLGGKGKGKRSAGU	-43.77	-24.81	-19.25
806	IPLGGKGKGKRSAGU	-87.07	-92.03	-85.29
807	PLGGKGKGKRSAGUA	-121.92	-141.66	-118.8
808	PLGGKGKGKRSAGUA	-101.01	-82.6	-95.04
809	LGGKGKGKRSAGUAP	-56.9	-17.31	-110.45
810	LGGKGKGKRSAGUAP	-74.61	-72.58	-80.07
811	SRTUETARAKRTITS	-84.34	-76.71	-138.4
812	SRTUETARAKRTITS	-101.85	-137.31	-127.03
813	RTUETARAKRTITSK	-62.11	-15.86	-130.08
814	RTUETARAKRTITSK	-41.5	-23.95	-99.89
815	TUETARAKRTITSKK	-53.57	-33.46	-94.73
816	TUETARAKRTITSKK	-75.42	-48.06	-90.76
817	UETARAKRTITSKKS	-93.34	72.98	-93.07
818	UETARAKRTITSKKS	-68.34	30.52	-78.12
819	SRTKETARAURTITS	-42.24	-12.87	-90.02
820	SRTKETARAURTITS	-50.15	-109.33	-53.08
821	RTKETARAURTITSK	-86.75	-24.89	-141.32
822	RTKETARAURTITSK	-96.38	-58.1	-84.63
823	TKETARAURTITSKK	-53.56	72.16	-76.78
824	TKETARAURTITSKK	-74.21	38.03	-111.73
825	KETARAURTITSKKS	-86.07	40.37	-88.83
826	KETARAURTITSKKS	-42.75	226.9	-46.78
827	ETARAURTITSKKSK	-56.36	50.35	-51.86
828	ETARAURTITSKKSK	-54.37	46.88	-81.91
829	TARAURTITSKKSKK	-9.4	165.8	2.55
830	TARAURTITSKKSKK	1.32	224.49	-10.85
831	ARAURTITSKKSKKA	-13.77	133.37	-36.6
832	ARAURTITSKKSKKA	8.95	181.16	-3.99
833	RAURTITSKKSKKAP	-15.79	76.79	-22.36
834	RAURTITSKKSKKAP	-10.74	82.12	-29.24
835	AURTITSKKSKKAPS	-37.11	25.42	-58.92
836	AURTITSKKSKKAPS	-28.47	23.67	-90.74
837	URTITSKKSKKAPSA	-36.99	11.21	-25.85
838	URTITSKKSKKAPSA	17.75	56.33	-35.46
839	RTKETARAKRTITSU	-54.5	-29.81	-72.85
840	RTKETARAKRTITSU	-49.59	-70.31	-33.02
841	TKETARAKRTITSUK	-58.22	-39.98	-100.96
842	TKETARAKRTITSUK	-60.09	-41.68	-77.01
843	KETARAKRTITSUKS	-56.57	-60.14	10.15
844	KETARAKRTITSUKS	-62.72	-63.41	-78.03
845	ETARAKRTITSUKSK	-24.79	31.9	-47.51
846	ETARAKRTITSUKSK	-133.21	-114.9	-122.66
847	TARAKRTITSUKSKK	32.22	75.2	2.53
848	TARAKRTITSUKSKK	-2.29	59.37	-72.88
849	ARAKRTITSUKSKKA	-49.82	74.34	-65.02
850	ARAKRTITSUKSKKA	-6.31	72	-14.61
851	RAKRTITSUKSKKAP	-33.89	25.9	-13.14
852	RAKRTITSUKSKKAP	-29.78	59.38	-18.55
853	AKRTITSUKSKKAPS	-29.61	41.5	-57.08
854	AKRTITSUKSKKAPS	-35.92	16.72	-52.6
855	KRTITSUKSKKAPSA	-25.43	5.93	-56.1
856	KRTITSUKSKKAPSA	-22.96	-22.82	-93.78
857	RTITSUKSKKAPSAA	-22.15	-52.25	-35.95
858	RTITSUKSKKAPSAA	-29.82	-88.83	-40.04
859	TKETARAKRTITSKU	14.24	11.33	-43.78
860	TKETARAKRTITSKU	-44.3	-18.87	-69.41
861	KETARAKRTITSKUS	-19.83	28.29	-44.98
862	KETARAKRTITSKUS	-57.75	-4.96	-46.75
863	ETARAKRTITSKUSK	-67.86	-55.32	-94.41
864	ETARAKRTITSKUSK	-37	-37.31	148.68
865	TARAKRTITSKUSKK	13.18	114.93	30.41
866	TARAKRTITSKUSKK	53.94	120.08	695.71
867	ARAKRTITSKUSKKA	-17.83	26.05	-44.07
868	ARAKRTITSKUSKKA	1.52	18.02	13.69
869	RAKRTITSKUSKKAP	-22.06	28.17	-51
870	RAKRTITSKUSKKAP	13.63	60.94	-17.39
871	AKRTITSKUSKKAPS	10.65	48.11	-37.77
872	AKRTITSKUSKKAPS	-81.8	-82.91	-139.27
873	KRTITSKUSKKAPSA	-87.68	-76.29	-152.33
874	KRTITSKUSKKAPSA	-82.69	-98.81	-128.3
875	RTITSKUSKKAPSAA	-71.49	-62.53	-82.12
876	RTITSKUSKKAPSAA	-38.06	-76.75	-65.91
877	ETARAKRTITSKKSU	-182.39	-137.59	-152.71
878	ETARAKRTITSKKSU	-66.16	-80	-123.99
879	TARAKRTITSKKSUK	-45.1	24.92	-74.39
880	TARAKRTITSKKSUK	72.74	95.46	6.85
881	ARAKRTITSKKSUKA	-15.16	14	-65.1
882	ARAKRTITSKKSUKA	-5.95	69.33	-67.64
883	RAKRTITSKKSUKAP	-89.23	-27.88	-85.68
884	RAKRTITSKKSUKAP	-40.47	11.36	-69.8
885	AKRTITSKKSUKAPS	-101.97	-47.29	-54.34
886	AKRTITSKKSUKAPS	-59.49	-3.86	-63.13
887	KRTITSKKSUKAPSA	-32.51	-57.28	-16.97
888	KRTITSKKSUKAPSA	-46.73	-77.34	-77.89
889	RTITSKKSUKAPSAA	6.88	-10	18.75
890	RTITSKKSUKAPSAA	-56.95	-86.75	-40.85
891	TARAKRTITSKKSKU	-6.87	56.54	14.16
892	TARAKRTITSKKSKU	29.85	80.81	-29.62
893	ARAKRTITSKKSKUA	-11.13	5.67	5.22
894	ARAKRTITSKKSKUA	-12.77	-13.03	-15.55
895	RAKRTITSKKSKUAP	-21.61	19.6	23.34
896	RAKRTITSKKSKUAP	-73.64	-21.97	-39.32
897	AKRTITSKKSKUAPS	-62.74	-33.38	3.52
898	AKRTITSKKSKUAPS	-1.39	-16.38	-24.45
899	KRTITSKKSKUAPSA	7.15	-21.8	15
900	KRTITSKKSKUAPSA	-21.74	-40.9	-30.55
901	RTITSKKSKUAPSAA	-83.99	-83.99	-10.85
902	RTITSKKSKUAPSAA	-18.69	-27.09	-27.09
903	AGVTUAAVVASHPKK	-94.35	-87.67	-68.37
904	AGVTUAAVVASHPKK	-99.84	-127.86	-129.71
905	GVTUAAVVASHPKKN	-53.11	-96.64	-63.05
906	GVTUAAVVASHPKKN	-49.64	-76.37	-76.37
907	VTUAAVVASHPKKNV	-66.21	-66.21	-66.21
908	VTUAAVVASHPKKNV	-46.2	-46.2	-46.2
909	TUAAVVASHPKKNVA	-49.98	-49.98	-49.98
910	TUAAVVASHPKKNVA	-41.42	-41.42	-41.42
911	UAAVVASHPKKNVAS	0	0	0
912	UAAVVASHPKKNVAS	0	0	0
913	AGVTKAAVVASHPUK	-182.91	-182.91	-182.91
914	AGVTKAAVVASHPUK	-174.34	-174.34	-174.34
915	GVTKAAVVASHPUKN	-80.39	-80.39	-80.39
916	GVTKAAVVASHPUKN	-58.26	-58.26	-58.26
917	VTKAAVVASHPUKNV	0	0	0
918	VTKAAVVASHPUKNV	0	0	0
919	TKAAVVASHPUKNVA	0	0	0
920	TKAAVVASHPUKNVA	0	0	0
921	KAAVVASHPUKNVAS	0	0	0
922	KAAVVASHPUKNVAS	0	0	0
923	AAVVASHPUKNVASR	0	0	0
924	AAVVASHPUKNVASR	0	0	0
925	AVVASHPUKNVASRK	-87.54	-95.08	-94.19
926	AVVASHPUKNVASRK	-130.85	-126.99	-129.36
927	VVASHPUKNVASRKM	-85.82	-64.1	-19.07
928	VVASHPUKNVASRKM	-69.15	-72.73	-61.47
929	VASHPUKNVASRKMN	-97.84	-149	-109.95
930	VASHPUKNVASRKMN	-90.42	-90.36	-93.93
931	ASHPUKNVASRKMNK	-106.48	-141.58	-128.64
932	ASHPUKNVASRKMNK	-83.78	-97.08	-105.44
933	SHPUKNVASRKMNKK	-46.33	19.4	-49.6
934	SHPUKNVASRKMNKK	-42.21	-16.02	-77.68
935	AGVTKAAVVASHPKU	-122	-123.03	-127.67
936	AGVTKAAVVASHPKU	-95.93	-133.45	-111.36
937	GVTKAAVVASHPKUN	-82.05	-105.97	-77.28
938	GVTKAAVVASHPKUN	-78.44	-79.26	-103.71
939	VTKAAVVASHPKUNV	-62.21	-74.67	-63.69
940	VTKAAVVASHPKUNV	-99.05	-99.18	-99.18
941	TKAAVVASHPKUNVA	-107.23	-137.89	-94.31
942	TKAAVVASHPKUNVA	-89.56	-126.62	-81.89
943	KAAVVASHPKUNVAS	-53.34	-125.99	-110.04
944	KAAVVASHPKUNVAS	-100.32	-172.4	-121.23
945	AAVVASHPKUNVASR	-68.2	-152.27	-86.14
946	AAVVASHPKUNVASR	-92.07	-170.84	-125.86
947	AVVASHPKUNVASRK	-82.48	-132.99	-110.55
948	AVVASHPKUNVASRK	-68.69	-85.55	-62.63
949	VVASHPKUNVASRKM	-47.39	-134.43	-75.65
950	VVASHPKUNVASRKM	-67.7	-70.01	-110.95
951	VASHPKUNVASRKMN	-123.74	-219.77	-164.72
952	VASHPKUNVASRKMN	-94.11	-132.83	110.91
953	ASHPKUNVASRKMNK	-16	-103.53	-58.54
954	ASHPKUNVASRKMNK	-85.04	-82.91	-88.27
955	SHPKUNVASRKMNKK	-66.69	-37.88	-94.8
956	SHPKUNVASRKMNKK	8.89	60.39	-68.62
957	AVVASHPKKNVASRU	-36.46	-131.78	-123.69
958	AVVASHPKKNVASRU	-34.75	-88.54	-85.73
959	VVASHPKKNVASRUM	-62.65	-159.88	-150.05
960	VVASHPKKNVASRUM	-16.14	-49.68	-89.59
961	VASHPKKNVASRUMN	-90.4	-115	-132.42
962	VASHPKKNVASRUMN	-43.26	-105.33	-132.43
963	ASHPKKNVASRUMNK	-69.49	-91.87	-184.83
964	ASHPKKNVASRUMNK	-173.48	-170.83	-260.89
965	SHPKKNVASRUMNKK	-120.51	-26.66	-238.19
966	SHPKKNVASRUMNKK	-111.46	-53.48	-190.2
967	ASHPKKNVASRKMNU	247.86	-68.9	-191.95
968	ASHPKKNVASRKMNU	91.89	-81.21	-170.87
969	SHPKKNVASRKMNUK	-50.24	-66.63	-170.29
970	SHPKKNVASRKMNUK	-43.27	44.71	-169.27
971	SHPKKNVASRKMNKU	-49.66	16.16	-132.5
972	SHPKKNVASRKMNKU	-38.78	61.57	-144.4
973	AUGKRSADAKSSQKR	-59.12	-8.02	-57.33
974	AUGKRSADAKSSQKR	-18.38	13.25	-87.08
975	UGKRSADAKSSQKRQ	-10.7	39.78	-60.45
976	UGKRSADAKSSQKRQ	-27.2	7.85	-55.45
977	AKGURSADAKSSQKR	-73.2	-6.3	-82.12
978	AKGURSADAKSSQKR	-57.26	37.47	-95.9
979	KGURSADAKSSQKRQ	-78.46	-111.4	-171.31
980	KGURSADAKSSQKRQ	-118.21	-77.6	-137.59
981	GURSADAKSSQKRQK	-75.6	-59.13	-145.75
982	GURSADAKSSQKRQK	-102.98	-28.69	-155.73
983	URSADAKSSQKRQKK	-39.12	21.91	-39.21
984	URSADAKSSQKRQKK	22.73	61.12	-38.34
985	AKGKRSADAUSSQKR	-22.65	-63.17	394.54
986	AKGKRSADAUSSQKR	-46.56	-14.92	-64.92
987	KGKRSADAUSSQKRQ	-20.36	7.2	410.18
988	KGKRSADAUSSQKRQ	-30.66	-26.5	-21.75
989	GKRSADAUSSQKRQK	-53.82	-56.27	-84.02
990	GKRSADAUSSQKRQK	-57.9	-37.01	-77.02
991	KRSADAUSSQKRQKK	-45.76	25.3	-60.74
992	KRSADAUSSQKRQKK	-70.28	80.47	-27.03
993	RSADAUSSQKRQKKV	-35	0.35	-13.12
994	RSADAUSSQKRQKKV	-33.95	-3.34	-19.62
995	SADAUSSQKRQKKVL	-41.07	-57.14	-105.65
996	SADAUSSQKRQKKVL	-21.14	-54.54	-73.85
997	ADAUSSQKRQKKVLR	17.5	-49.82	-38.5
998	ADAUSSQKRQKKVLR	4.16	-58.99	-53.03
999	DAUSSQKRQKKVLRD	-17.35	-69.96	-31.47
1000	DAUSSQKRQKKVLRD	-36.69	-33.89	-49.92
1001	AUSSQKRQKKVLRDN	-57.35	-58.93	-45.1
1002	AUSSQKRQKKVLRDN	-49.27	-2.28	-86.3
1003	USSQKRQKKVLRDNI	-53.13	-16.14	-40.42
1004	USSQKRQKKVLRDNI	-49.18	53.7	-33.4
1005	AKGKRSADAKSSQUR	-44.19	-25.27	-54.09
1006	AKGKRSADAKSSQUR	44.86	83.14	-9.29
1007	KGKRSADAKSSQURQ	-46.05	-22.2	-62.32
1008	KGKRSADAKSSQURQ	-8.34	-25.69	-45.88
1009	GKRSADAKSSQURQK	-7.93	24.36	-84.47
1010	GKRSADAKSSQURQK	-18.59	29.2	-50.03
1011	KRSADAKSSQURQKK	-0.37	64.47	-12.27
1012	KRSADAKSSQURQKK	-136.04	-68.43	-145.47
1013	RSADAKSSQURQKKV	-37.53	-0.15	-47.84
1014	RSADAKSSQURQKKV	-55.03	-30.18	-83.37
1015	SADAKSSQURQKKVL	-2.99	3.5	-67.17
1016	SADAKSSQURQKKVL	-3.41	2.72	-52.56
1017	ADAKSSQURQKKVLR	-2.17	19.88	-40.66
1018	ADAKSSQURQKKVLR	19.67	39.95	11.59
1019	DAKSSQURQKKVLRD	0.47	-30.55	-21.31
1020	DAKSSQURQKKVLRD	-7.39	-39.06	-1.56
1021	AKSSQURQKKVLRDN	-20.31	-80.33	-81.23
1022	AKSSQURQKKVLRDN	-25.09	-46.33	-22.79
1023	KSSQURQKKVLRDNI	-17.73	-30.05	-28.44
1024	KSSQURQKKVLRDNI	-64.7	-56.59	-60.52
1025	SSQURQKKVLRDNIR	-0.53	-63.69	-37.37
1026	SSQURQKKVLRDNIR	-61.62	-75.1	-65.98
1027	GKRSADAKSSQKRQU	-52.98	-44.66	-15.37
1028	GKRSADAKSSQKRQU	6.95	1.76	7.88
1029	KRSADAKSSQKRQUK	-36.12	-42.06	-62.36
1030	KRSADAKSSQKRQUK	-58.73	-18.88	-78.98
1031	RSADAKSSQKRQUKV	-46.28	-16.41	0.3
1032	RSADAKSSQKRQUKV	-52.64	-47.67	-43.27
1033	SADAKSSQKRQUKVL	-11.98	46.13	-10.16
1034	SADAKSSQKRQUKVL	0	56.59	0
1035	ADAKSSQKRQUKVLR	4.81	-50.93	-6.5
1036	ADAKSSQKRQUKVLR	28.73	-7.47	17
1037	DAKSSQKRQUKVLRD	-0.09	9.71	57.94
1038	DAKSSQKRQUKVLRD	-1.16	33.8	65.99
1039	AKSSQKRQUKVLRDN	19.13	62.05	16.61
1040	AKSSQKRQUKVLRDN	0	14.32	0
1041	KSSQKRQUKVLRDNI	0	63.9	0
1042	KSSQKRQUKVLRDNI	0	0	0
1043	SSQKRQUKVLRDNIR	-12.87	47.74	-24.5
1044	SSQKRQUKVLRDNIR	-48.5	-38.53	-59.66
1045	KRSADAKSSQKRQKU	-4.7	57.7	-88.89
1046	KRSADAKSSQKRQKU	28.02	191.91	-6.77
1047	RSADAKSSQKRQKUV	-31.27	-31.27	-31.27
1048	RSADAKSSQKRQKUV	0	1.43	0
1049	SADAKSSQKRQKUVL	0	0	0
1050	SADAKSSQKRQKUVL	-71	-71	-71
1051	ADAKSSQKRQKUVLR	-33.43	-33.43	-33.43
1052	ADAKSSQKRQKUVLR	-33.65	-33.65	-33.65
1053	DAKSSQKRQKUVLRD	-8.33	-8.33	-8.33
1054	DAKSSQKRQKUVLRD	-31.43	-31.43	-31.43
1055	AKSSQKRQKUVLRDN	0	0	0
1056	AKSSQKRQKUVLRDN	0	0	0
1057	KSSQKRQKUVLRDNI	-68.67	-80.93	-14.28
1058	KSSQKRQKUVLRDNI	-58.92	-44.38	33.84
1059	SSQKRQKUVLRDNIR	-79.41	-106.44	-76.25
1060	SSQKRQKUVLRDNIR	-69.34	-53.86	7.61
1061	AUGKRSTDAKGSQRR	-90.59	-68.93	-34.85
1062	AUGKRSTDAKGSQRR	-30.28	0.37	7.03
1063	UGKRSTDAKGSQRRQ	-79.64	-76.68	36.1
1064	UGKRSTDAKGSQRRQ	-43.22	-25.17	8.95
1065	AKGURSTDAKGSQRR	-71.47	-71.28	2.87
1066	AKGURSTDAKGSQRR	-52.15	-16.76	71.48
1067	KGURSTDAKGSQRRQ	-75.48	-138.89	-22.82
1068	KGURSTDAKGSQRRQ	-76.51	-110.5	-44.29
1069	GURSTDAKGSQRRQK	-72.99	48.61	-38.36
1070	GURSTDAKGSQRRQK	-110.01	-11.97	-67.22
1071	URSTDAKGSQRRQKK	-134.02	-83.37	-40.67
1072	URSTDAKGSQRRQKK	-48.84	-7.22	-1.37
1073	AKGKRSTDAUGSQRR	-99.97	-73.62	5.97
1074	AKGKRSTDAUGSQRR	-18.32	-44.51	94.37
1075	KGKRSTDAUGSQRRQ	-105.74	-117.73	-16.78
1076	KGKRSTDAUGSQRRQ	-73.22	-102.84	12.55
1077	GKRSTDAUGSQRRQK	-76.91	-114.63	-23.51
1078	GKRSTDAUGSQRRQK	-66.36	-99.86	-20.4
1079	KRSTDAUGSQRRQKK	-57.26	63.46	-37.46
1080	KRSTDAUGSQRRQKK	-81.48	39.02	-8.14
1081	RSTDAUGSQRRQKKV	-96.8	0.28	-60.27
1082	RSTDAUGSQRRQKKV	-50.93	28.98	37.23
1083	STDAUGSQRRQKKVL	-65.96	-49.56	-23.99
1084	STDAUGSQRRQKKVL	-57.55	-74.5	-26.67
1085	TDAUGSQRRQKKVLR	-143.5	-89.04	-55.68
1086	TDAUGSQRRQKKVLR	-79	-62.18	-7.01
1087	DAUGSQRRQKKVLRD	-116.14	-133.54	-44.79
1088	DAUGSQRRQKKVLRD	-109.1	-129	-62.93
1089	AUGSQRRQKKVLRDN	-97.86	-28.26	-37.03
1090	AUGSQRRQKKVLRDN	-67.92	-116.08	15.94
1091	UGSQRRQKKVLRDNI	-75.68	-13.09	-12.33
1092	UGSQRRQKKVLRDNI	-113.49	-95.24	-20.37
1093	GKRSTDAKGSQRRQU	10.71	30.07	29.1
1094	GKRSTDAKGSQRRQU	-96.7	-31.63	-24.33
1095	KRSTDAKGSQRRQUK	-34.65	77.6	-27.26
1096	KRSTDAKGSQRRQUK	-32.26	34.65	-23.21
1097	RSTDAKGSQRRQUKV	-42.63	20.19	-65.54
1098	RSTDAKGSQRRQUKV	-67.8	-27.99	-40.17
1099	STDAKGSQRRQUKVL	-57.55	-5.45	-29.56
1100	STDAKGSQRRQUKVL	-97.99	-33.67	-73.49
1101	TDAKGSQRRQUKVLR	-63.85	27.49	-8.84
1102	TDAKGSQRRQUKVLR	-51.38	-37.62	-25.88
1103	DAKGSQRRQUKVLRD	-74.53	-77.34	-48.82
1104	DAKGSQRRQUKVLRD	-68.07	-53.14	9.11
1105	AKGSQRRQUKVLRDN	-64.34	38.62	-3.22
1106	AKGSQRRQUKVLRDN	-81.04	27.46	30.14
1107	KGSQRRQUKVLRDNI	-119.38	-18.5	12.37
1108	KGSQRRQUKVLRDNI	-107.94	-61.53	-61.45
1109	GSQRRQUKVLRDNIR	-50.45	-19.39	-29.29
1110	GSQRRQUKVLRDNIR	-62.94	-20.77	-20.18
1111	KRSTDAKGSQRRQKU	-81.9	-4.18	-100.88
1112	KRSTDAKGSQRRQKU	-60.87	16.2	-103.66
1113	RSTDAKGSQRRQKUV	-79.7	-67.94	-110.89
1114	RSTDAKGSQRRQKUV	-84.05	-3.05	-32.12
1115	STDAKGSQRRQKUVL	-86.52	-48.19	-61.22
1116	STDAKGSQRRQKUVL	-137.71	-102.8	-94.88
1117	TDAKGSQRRQKUVLR	-65.25	-53.63	-24.15
1118	TDAKGSQRRQKUVLR	-100.41	-65.52	-27.2
1119	DAKGSQRRQKUVLRD	-90.8	-86.15	-11.36
1120	DAKGSQRRQKUVLRD	-69.09	-47.03	-56.27
1121	AKGSQRRQKUVLRDN	-77.25	-48.92	-14.29
1122	AKGSQRRQKUVLRDN	-55.72	-83.09	8.97
1123	KGSQRRQKUVLRDNI	-62	63.98	-20.76
1124	KGSQRRQKUVLRDNI	-59.14	-37.98	56.86
1125	GSQRRQKUVLRDNIR	-48.16	-21.41	-53.65
1126	GSQRRQKUVLRDNIR	-50.1	-25.63	-26.85
1127	AUGKRSADAKGSQKR	-36.95	-2.32	-23.18
1128	AUGKRSADAKGSQKR	-31.41	-9.86	-40.11
1129	UGKRSADAKGSQKRQ	-259.83	-208.42	-188.54
1130	UGKRSADAKGSQKRQ	-35.32	19.8	-32.19
1131	AKGURSADAKGSQKR	-109.57	-33.56	-54.23
1132	AKGURSADAKGSQKR	-37.3	-30.88	-19.28
1133	KGURSADAKGSQKRQ	-45.46	-35.82	-102.91
1134	KGURSADAKGSQKRQ	-62.47	-52.52	-79.93
1135	GURSADAKGSQKRQK	-24.97	10.96	-37.01
1136	GURSADAKGSQKRQK	-12.06	12.55	-36.09
1137	URSADAKGSQKRQKK	-3.94	84.79	-24.51
1138	URSADAKGSQKRQKK	-47.09	35.98	-66.45
1139	AKGKRSADAUGSQKR	-7.11	18.15	-68.87
1140	AKGKRSADAUGSQKR	-3.72	-44.25	-47.54
1141	KGKRSADAUGSQKRQ	-25.35	-17.44	-4.59
1142	KGKRSADAUGSQKRQ	-36.98	-79.5	-60.03
1143	GKRSADAUGSQKRQK	63.44	74.34	32.11
1144	GKRSADAUGSQKRQK	26.47	-2.93	-22.21
1145	KRSADAUGSQKRQKK	-52.64	-1.17	-80.37
1146	KRSADAUGSQKRQKK	33.48	43.41	-43.08
1147	RSADAUGSQKRQKKV	-73.63	-67.71	-104.01
1148	RSADAUGSQKRQKKV	4.43	-14.24	-52.03
1149	SADAUGSQKRQKKVL	-42.71	-82.88	-49.84
1150	SADAUGSQKRQKKVL	6.63	-39.28	-65.32
1151	ADAUGSQKRQKKVLR	-103.17	-102.47	-54.92
1152	ADAUGSQKRQKKVLR	13	-33.2	9.3
1153	DAUGSQKRQKKVLRD	-109.55	-116.68	-19.59
1154	DAUGSQKRQKKVLRD	-53.13	-86.91	-56.19
1155	AUGSQKRQKKVLRDN	-67.2	-35.04	31.5
1156	AUGSQKRQKKVLRDN	-18.29	-49.99	-8.29
1157	UGSQKRQKKVLRDNI	-81.34	-47.87	8.79
1158	UGSQKRQKKVLRDNI	-48.39	-30.84	33.19
1159	AKGKRSADAKGSQUR	-87.21	-51.7	-37.3
1160	AKGKRSADAKGSQUR	-59.76	-23	-33.01
1161	KGKRSADAKGSQURQ	-16.52	-9.19	-26.23
1162	KGKRSADAKGSQURQ	-21.57	19.87	2.1
1163	GKRSADAKGSQURQK	-98.93	-31.24	-99.21
1164	GKRSADAKGSQURQK	-15.45	-14.44	-28.29
1165	KRSADAKGSQURQKK	-66.18	1.41	-38.31
1166	KRSADAKGSQURQKK	-44.17	-34.56	-62.34
1167	RSADAKGSQURQKKV	-47.77	-35.18	-67.44
1168	RSADAKGSQURQKKV	-22.9	-18.21	-26.99
1169	SADAKGSQURQKKVL	-67.91	-67.91	-64.29
1170	SADAKGSQURQKKVL	-7.19	-7.19	-1.73
1171	ADAKGSQURQKKVLR	-84.39	-66.34	-77.6
1172	ADAKGSQURQKKVLR	-40.8	-46.01	-7.27
1173	DAKGSQURQKKVLRD	-117.79	-81.74	-44.13
1174	DAKGSQURQKKVLRD	-58.63	-75.14	-49.94
1175	AKGSQURQKKVLRDN	-67.41	-67.41	-67.41
1176	AKGSQURQKKVLRDN	-22.97	-22.97	-22.97
1177	KGSQURQKKVLRDNI	-27.52	-27.52	-27.52
1178	KGSQURQKKVLRDNI	-28.36	-28.36	-16.75
1179	GSQURQKKVLRDNIR	-678.45	-695.57	-695.57
1180	GSQURQKKVLRDNIR	-75.91	-102.58	-45.29
1181	GKRSADAKGSQKRQU	-139.39	-145.1	-148.52
1182	GKRSADAKGSQKRQU	-31.9	-7.36	-22.35
1183	KRSADAKGSQKRQUK	-68.93	-68.93	-68.93
1184	KRSADAKGSQKRQUK	-53.34	-53.34	-53.34
1185	RSADAKGSQKRQUKV	-41.77	-41.77	-41.77
1186	RSADAKGSQKRQUKV	0	0	0
1187	SADAKGSQKRQUKVL	0	0	0
1188	SADAKGSQKRQUKVL	0	0	0
1189	ADAKGSQKRQUKVLR	-109.16	-112.05	3.71
1190	ADAKGSQKRQUKVLR	-107.84	-37.93	-35.27
1191	DAKGSQKRQUKVLRD	-87.82	-45.43	70.69
1192	DAKGSQKRQUKVLRD	-87.06	-47.78	6.25
1193	AKGSQKRQUKVLRDN	-121.41	-85.43	1.46
1194	AKGSQKRQUKVLRDN	-85.13	-43.89	-27.56
1195	KGSQKRQUKVLRDNI	-76.88	-78.47	20.28
1196	KGSQKRQUKVLRDNI	-43.72	-17.18	34.03
1197	GSQKRQUKVLRDNIR	-110.89	-116.38	-10.32
1198	GSQKRQUKVLRDNIR	-96.3	-84.12	-73.59
1199	KRSADAKGSQKRQKU	-121.69	-8.17	-10.74
1200	KRSADAKGSQKRQKU	-66.77	21.87	-12.62
1201	RSADAKGSQKRQKUV	-91.46	-40.91	-26.59
1202	RSADAKGSQKRQKUV	-101.76	-62.6	-48.11
1203	SADAKGSQKRQKUVL	-42.46	-45.96	-3.83
1204	SADAKGSQKRQKUVL	-118.58	-108.49	-65.77
1205	ADAKGSQKRQKUVLR	-72.79	-82.04	46.75
1206	ADAKGSQKRQKUVLR	-107.65	-87.45	-31.89
1207	DAKGSQKRQKUVLRD	-94.16	-97.41	67.91
1208	DAKGSQKRQKUVLRD	-115.91	-147.37	26.76
1209	AKGSQKRQKUVLRDN	-68.05	-59.78	63.36
1210	AKGSQKRQKUVLRDN	-46.67	-96.01	15.85
1211	KGSQKRQKUVLRDNI	-103.7	-58.8	45.24
1212	KGSQKRQKUVLRDNI	-55.26	-47.26	11.96
1213	GSQKRQKUVLRDNIR	-57.58	-51.56	-1.76
1214	GSQKRQKUVLRDNIR	-61.87	-97.5	-76.35
1215	AUGKRSADAKGSQRR	-79.02	-61.69	-16.2
1216	AUGKRSADAKGSQRR	-24.92	-14.73	5.09
1217	UGKRSADAKGSQRRQ	-1.54	-3.2	107.24
1218	UGKRSADAKGSQRRQ	-32.71	-45.18	34.06
1219	AKGURSADAKGSQRR	-22.27	-21.21	17.55
1220	AKGURSADAKGSQRR	-46.03	39.28	10.19
1221	KGURSADAKGSQRRQ	-94.33	-138.71	-14.2
1222	KGURSADAKGSQRRQ	-39.66	-24.19	-23.17
1223	GURSADAKGSQRRQK	-78.33	-25.23	-65.52
1224	GURSADAKGSQRRQK	-30.16	-16.03	-48.76
1225	URSADAKGSQRRQKK	-81.09	16.28	-53.96
1226	URSADAKGSQRRQKK	-33.28	61.42	-41.76
1227	AKGKRSADAUGSQRR	-141.37	-104.53	-94.4
1228	AKGKRSADAUGSQRR	-89.95	-80.59	-61.79
1229	KGKRSADAUGSQRRQ	-134.07	-52.17	-84.47
1230	KGKRSADAUGSQRRQ	-67.39	80.81	14.92
1231	GKRSADAUGSQRRQK	-106.15	-94.57	-131.61
1232	GKRSADAUGSQRRQK	-92.9	-14.67	-110.7
1233	KRSADAUGSQRRQKK	-23.48	86.37	-76.59
1234	KRSADAUGSQRRQKK	-28.41	171.59	-127.47
1235	RSADAUGSQRRQKKV	-42.63	7.77	-13.93
1236	RSADAUGSQRRQKKV	12.81	2.84	-28.34
1237	SADAUGSQRRQKKVL	-68.21	-140.4	-15.36
1238	SADAUGSQRRQKKVL	-6.8	-56.23	12.06
1239	ADAUGSQRRQKKVLR	-59.18	-86.16	-49.2
1240	ADAUGSQRRQKKVLR	-18.18	-7.53	-74.86
1241	GKRSADAKGSQRRQU	-144.52	-6.84	-76.47
1242	GKRSADAKGSQRRQU	-134.08	-41.92	-150.82
1243	KRSADAKGSQRRQUK	-70.06	19.47	-85.26
1244	KRSADAKGSQRRQUK	-65.87	42.52	-74.1
1245	RSADAKGSQRRQUKV	-106.77	-54.55	-89.11
1246	RSADAKGSQRRQUKV	-43.51	17.15	-71.99
1247	SADAKGSQRRQUKVL	-102.3	-77.88	-64.46
1248	SADAKGSQRRQUKVL	-66.27	-24	-54.09
1249	ADAKGSQRRQUKVLR	-134.63	-92.93	-118.55
1250	ADAKGSQRRQUKVLR	-73.7	-74.24	-89.87
1251	KRSADAKGSQRRQKU	-93.42	43.71	-116
1252	KRSADAKGSQRRQKU	-67.04	73.33	-67.26
1253	RSADAKGSQRRQKUV	-109.48	-114.93	-86.17
1254	RSADAKGSQRRQKUV	-83.49	-35.06	-86.48
1255	SADAKGSQRRQKUVL	-133.33	-120.32	-63.95
1256	SADAKGSQRRQKUVL	-64.2	-32.94	-87.58
1257	ADAKGSQRRQKUVLR	-116.3	-22.58	-21.99
1258	ADAKGSQRRQKUVLR	-75.11	-10.42	-111.48
